# Supplementary material for: Nitrogen deficiency in barley (Hordeum vulgare) seedlings induces molecular and metabolic adjustments that trigger aphid resistance
Source: J Exp Bot. 2015 Jun 2;66(12):3639–55. doi: 10.1093/jxb/erv276 (PMC4463806; doi:10.1093/jxb/erv276)
Supplement: Supplementary Data [file supp_erv276_jexbot148049_file002.xlsx]

## Sheet: Table S1
Supplementary table 1 Complete list of transcripts signficantly altered in abundance in response to N supply
				Relative transcript abundancee
Bin Codea	Bin Nameb	Accessionc	Descriptiond	N replete	N Deficient
1	PS	ak363486	moderately similar to ( 203) AT5G38660 | Symbols: APE1 | APE1 (ACCLIMATION OF PHOTOSYNTHESIS TO ENVIRONMENT) | chr5:15473285-15475497 REVERSEmoderately similar to ( 221) loc_os08g27010 12008.m06714 protein APE1, putative, expressed no original description	-1.796	1.17476
1.1.1.1	PS.lightreaction.photosystem II.LHC-II	mloc_78528.2	moderately similar to ( 468) AT2G34420 | Symbols: LHB1B2, LHCB1.5 | LHB1B2; chlorophyll binding | chr2:14522716-14523513 REVERSEhighly similar to ( 509) CB21_WHEAT Chlorophyll a-b binding protein, chloroplast precursor (LHCII type I CAB) (LHCP) - Triticum aestivum (Wheat)moderately similar to ( 493) loc_os01g52240 12001.m11398 protein chlorophyll a-b binding protein 2, chloroplast precursor, puta…	2.05892	-3.67486
1.1.1.1	PS.lightreaction.photosystem II.LHC-II	mloc_58758.2	moderately similar to ( 455) AT2G34420 | Symbols: LHB1B2, LHCB1.5 | LHB1B2; chlorophyll binding | chr2:14522716-14523513 REVERSEmoderately similar to ( 499) CB21_WHEAT Chlorophyll a-b binding protein, chloroplast precursor (LHCII type I CAB) (LHCP) - Triticum aestivum (Wheat)moderately similar to ( 482) loc_os01g52240 12001.m11398 protein chlorophyll a-b binding protein 2, chloroplast precursor, …	3.05235	-2.47907
1.1.1.1	PS.lightreaction.photosystem II.LHC-II	ak370975	moderately similar to ( 449) AT2G34420 | Symbols: LHB1B2, LHCB1.5 | LHB1B2; chlorophyll binding | chr2:14522716-14523513 REVERSEmoderately similar to ( 491) CB21_WHEAT Chlorophyll a-b binding protein, chloroplast precursor (LHCII type I CAB) (LHCP) - Triticum aestivum (Wheat)moderately similar to ( 479) loc_os01g52240 12001.m11398 protein chlorophyll a-b binding protein 2, chloroplast precursor, …	1.91232	-2.82563
1.1.1.1	PS.lightreaction.photosystem II.LHC-II	mloc_945.1	moderately similar to ( 472) AT2G34420 | Symbols: LHB1B2, LHCB1.5 | LHB1B2; chlorophyll binding | chr2:14522716-14523513 REVERSEhighly similar to ( 510) CB21_WHEAT Chlorophyll a-b binding protein, chloroplast precursor (LHCII type I CAB) (LHCP) - Triticum aestivum (Wheat)moderately similar to ( 495) loc_os01g52240 12001.m11398 protein chlorophyll a-b binding protein 2, chloroplast precursor, puta…	1.40023	-1.59033
1.1.1.2	PS.lightreaction.photosystem II.PSII polypeptide subunits	ak354522	weakly similar to ( 131) AT1G79040 | Symbols: PSBR | PSBR (photosystem II subunit R) | chr1:29736085-29736781 FORWARDweakly similar to ( 150) PSBR_SPIOL Photosystem II 10 kDa polypeptide, chloroplast precursor - Spinacia oleracea (Spinach)weakly similar to ( 194) loc_os08g10020 12008.m26609 protein photosystem II 10 kDa polypeptide, chloroplast precursor, putative, expressed no original descripti…	0.573685	-0.605799
1.1.3.4	PS.lightreaction.cytochrome b6/f.apocytochrome f (CYF)	mloc_34111.1	highly similar to ( 570) ATCG00540 | Symbols: PETA | Encodes cytochrome f apoprotein; involved in photosynthetic electron transport chain; encoded by the chloroplast genome and is transcriptionally repressed by a nuclear gene HCF2. | chrC:61657-62619 FORWARDhighly similar to ( 634) CYF_WHEAT Apocytochrome f precursor - Triticum aestivum (Wheat)highly similar to ( 624) loc_osp1g00480 11562.m00039 …	0.25347	-0.73095
1.1.4.3	PS.lightreaction.ATP synthase.epsilon chain	mloc_9080.1	weakly similar to ( 101) ATCG00470 | Symbols: ATPE | ATPase epsilon subunit | chrC:52265-52663 REVERSEweakly similar to ( 144) ATPE_WHEAT ATP synthase epsilon chain (EC 3.6.3.14) (ATP synthase F1 sector epsilon subunit) - Triticum aestivum (Wheat)weakly similar to ( 144) loc_os01g58000 12001.m11947 protein ATP synthase epsilon chain, putative, expressed no original description	0.237971	-0.558936
1.1.40	PS.lightreaction.cyclic electron flow-chlororespiration	mloc_9265.1	weakly similar to ( 114) ATCG01110 | Symbols: NDHH | Encodes the 49KDa plastid NAD(P)H dehydrogenase subunit H protein. Its transcription is regulated by an ndhF-specific plastid sigma factor, SIG4. | chrC:122011-123192 REVERSEweakly similar to ( 120) NDHH_WHEAT NAD(P)H-quinone oxidoreductase chain H, chloroplast (EC 1.6.5.-) (NAD(P)H dehydrogenase, chain H) (NADH-plastoquinone oxidoreductase 49 …	0.274497	0.539849
2.2.1.3.1	major CHO metabolism.degradation.sucrose.invertases.neutral	ak355310	moderately similar to ( 342) AT3G05820 | Symbols: | beta-fructofuranosidase/ catalytic | chr3:1733119-1735757 REVERSEmoderately similar to ( 446) loc_os01g22900 12001.m42995 protein beta-fructofuranosidase, putative, expressed no original description	-0.0945923	0.982094
2.2.1.3.2	major CHO metabolism.degradation.sucrose.invertases.cell wall	ak367512	highly similar to ( 558) AT1G55120 | Symbols: ATFRUCT5 | ATFRUCT5 (BETA-FRUCTOFURANOSIDASE 5); hydrolase, hydrolyzing O-glycosyl compounds / levanase | chr1:20566983-20569165 FORWARDhighly similar to ( 763) INV7_ORYSA Beta-fructofuranosidase, insoluble isoenzyme 7 precursor (EC 3.2.1.26) (Sucrose hydrolase 7) (Invertase 7) (Cell wall beta-fructosidase 7) (OsCIN7) - Oryza sativa (Rice)highly simil…	2.53197	-1.05377
2.2.1.3.2	major CHO metabolism.degradation.sucrose.invertases.cell wall	mloc_59070.7	highly similar to ( 545) AT1G55120 | Symbols: ATFRUCT5 | ATFRUCT5 (BETA-FRUCTOFURANOSIDASE 5); hydrolase, hydrolyzing O-glycosyl compounds / levanase | chr1:20566983-20569165 FORWARDhighly similar to ( 899) INV4_ORYSA Beta-fructofuranosidase, insoluble isoenzyme 4 precursor (EC 3.2.1.26) (Sucrose hydrolase 4) (Invertase 4) (Cell wall beta-fructosidase 4) (OsCIN4) - Oryza sativa (Rice)highly simil…	0.568827	-1.78301
2.2.1.3.3	major CHO metabolism.degradation.sucrose.invertases.vacuolar	ak367512	highly similar to ( 558) AT1G55120 | Symbols: ATFRUCT5 | ATFRUCT5 (BETA-FRUCTOFURANOSIDASE 5); hydrolase, hydrolyzing O-glycosyl compounds / levanase | chr1:20566983-20569165 FORWARDhighly similar to ( 763) INV7_ORYSA Beta-fructofuranosidase, insoluble isoenzyme 7 precursor (EC 3.2.1.26) (Sucrose hydrolase 7) (Invertase 7) (Cell wall beta-fructosidase 7) (OsCIN7) - Oryza sativa (Rice)highly simil…	2.53197	-1.05377
3.5	minor CHO metabolism.others	ak356322	weakly similar to ( 174) AT1G06730 | Symbols: | pfkB-type carbohydrate kinase family protein | chr1:2067633-2070049 FORWARDmoderately similar to ( 278) loc_os03g06880 12003.m06205 protein protein kinase, putative, expressed no original description	-0.434423	0.28093
3.5	minor CHO metabolism.others	ak364507	moderately similar to ( 477) AT5G57330 | Symbols: | aldose 1-epimerase family protein | chr5:23218392-23220664 FORWARDvery weakly similar to (93.6) RAB5_TOBAC Ras-related protein Rab5 - Nicotiana tabacum (Common tobacco)highly similar to ( 561) loc_os04g56290 12004.m35496 protein apospory-associated protein C, putative, expressed no original description	-0.358817	0.0624948
3.5	minor CHO metabolism.others	mloc_59391.1	very weakly similar to (87.8) AT1G59950 | Symbols: | aldo/keto reductase, putative | chr1:22068033-22070588 REVERSEvery weakly similar to (93.2) NADO1_ORYSA Probable NAD(P)H-dependent oxidoreductase 1 (EC 1.1.1.-) - Oryza sativa (Rice)weakly similar to ( 131) loc_os04g08550 12004.m06142 protein NAD(P)H-dependent oxidoreductase, putative, expressed no original description	-0.89091	0.542887
3.5	minor CHO metabolism.others	ak356424	moderately similar to ( 286) AT1G59960 | Symbols: | aldo/keto reductase, putative | chr1:22071410-22073067 REVERSEmoderately similar to ( 304) NADO2_ORYSA Probable NAD(P)H-dependent oxidoreductase 2 (EC 1.-.-.-) - Oryza sativa (Rice)moderately similar to ( 427) loc_os04g08550 12004.m06142 protein NAD(P)H-dependent oxidoreductase, putative, expressed no original description	-0.910158	0.557006
3.5	minor CHO metabolism.others	ak360895	moderately similar to ( 370) AT5G15140 | Symbols: | aldose 1-epimerase family protein | chr5:4908686-4910670 FORWARDmoderately similar to ( 466) loc_os02g36600 12002.m08747 protein aldose 1-epimerase precursor, putative, expressed no original description	0.715284	-1.02059
3.7	minor CHO metabolism.sugar kinases	mloc_20146.1	highly similar to ( 770) AT5G49650 | Symbols: | xylulose kinase, putative | chr5:20152898-20155574 FORWARDhighly similar to ( 983) loc_os07g44660 12007.m08687 protein xylulose kinase, putative, expressed no original description	0.636428	-0.0973366
3.8.1	minor CHO metabolism.galactose.galactokinases	ak354447	nearly identical (1438) AT4G16130 | Symbols: ARA1, ISA1, ATISA1 | ARA1 (ARABINOSE KINASE); ATP binding / L-arabinokinase/ galactokinase | chr4:9120875-9127656 FORWARDnearly identical (1672) loc_os06g48940 12006.m09420 protein ARA1, putative, expressed no original description	-0.337279	0.43542
3.8.2	minor CHO metabolism.galactose.alpha-galactosidases	mloc_15778.1	highly similar to ( 558) AT5G08380 | Symbols: AtAGAL1 | AtAGAL1 (Arabidopsis thaliana ALPHA-GALACTOSIDASE 1); alpha-galactosidase/ catalytic/ hydrolase, hydrolyzing O-glycosyl compounds | chr5:2694851-2697616 REVERSEmoderately similar to ( 493) AGAL_ORYSA Alpha-galactosidase precursor (EC 3.2.1.22) (Melibiase) (Alpha-D-galactoside galactohydrolase) - Oryza sativa (Rice)highly similar to ( 710) lo…	-0.803404	0.396334
5.2	fermentation.PDC	ak371600	highly similar to ( 901) AT5G54960 | Symbols: PDC2 | PDC2 (pyruvate decarboxylase-2); carboxy-lyase/ catalytic/ magnesium ion binding / pyruvate decarboxylase/ thiamin pyrophosphate binding | chr5:22310858-22312681 REVERSEhighly similar to ( 908) PDC2_ORYSA Pyruvate decarboxylase isozyme 2 (EC 4.1.1.1) (PDC) - Oryza sativa (Rice)nearly identical (1038) loc_os01g06660 12001.m150484 protein pyruvat…	-0.316078	0.614246
7.1.2	OPP.oxidative PP.6-phosphogluconolactonase	mloc_37886.1	weakly similar to ( 110) loc_os03g30300 12003.m34885 protein 6-phosphogluconolactonase, putative, expressed no original description	1.51249	-0.931111
7.1.3	OPP.oxidative PP.6-phosphogluconate dehydrogenase	ak359959	moderately similar to ( 434) AT3G25530 | Symbols: GHBDH, ATGHBDH, GLYR1, GR1 | GLYR1 (GLYOXYLATE REDUCTASE 1); 3-hydroxybutyrate dehydrogenase/ phosphogluconate dehydrogenase (decarboxylating) | chr3:9271949-9273514 REVERSEhighly similar to ( 505) loc_os02g35500 12002.m08638 protein 2-hydroxy-3-oxopropionate reductase, putative, expressed no original description	0.396518	-0.279182
7.1.3	OPP.oxidative PP.6-phosphogluconate dehydrogenase	ak252687.1	moderately similar to ( 434) AT3G25530 | Symbols: GHBDH, ATGHBDH, GLYR1, GR1 | GLYR1 (GLYOXYLATE REDUCTASE 1); 3-hydroxybutyrate dehydrogenase/ phosphogluconate dehydrogenase (decarboxylating) | chr3:9271949-9273514 REVERSEhighly similar to ( 505) loc_os02g35500 12002.m08638 protein 2-hydroxy-3-oxopropionate reductase, putative, expressed no original description	0.327361	-0.239968
8.1.1.1	TCA / org transformation.TCA.pyruvate DH.E1	ak366500	highly similar to ( 601) AT5G50850 | Symbols: MAB1 | MAB1 (MACCI-BOU); catalytic/ pyruvate dehydrogenase (acetyl-transferring) | chr5:20689671-20692976 FORWARDhighly similar to ( 582) ODPB_PEA Pyruvate dehydrogenase E1 component subunit beta, mitochondrial precursor (EC 1.2.4.1) (PDHE1-B) - Pisum sativum (Garden pea)highly similar to ( 669) loc_os08g42410 12008.m080219 protein pyruvate dehydrogen…	0.611502	-0.602868
8.1.1.1	TCA / org transformation.TCA.pyruvate DH.E1	ak355913	highly similar to ( 601) AT5G50850 | Symbols: MAB1 | MAB1 (MACCI-BOU); catalytic/ pyruvate dehydrogenase (acetyl-transferring) | chr5:20689671-20692976 FORWARDhighly similar to ( 582) ODPB_PEA Pyruvate dehydrogenase E1 component subunit beta, mitochondrial precursor (EC 1.2.4.1) (PDHE1-B) - Pisum sativum (Garden pea)highly similar to ( 669) loc_os08g42410 12008.m080219 protein pyruvate dehydrogen…	0.660647	-0.4974
8.1.1.1	TCA / org transformation.TCA.pyruvate DH.E1	mloc_53947.1	highly similar to ( 595) AT1G30120 | Symbols: PDH-E1 BETA | PDH-E1 BETA (PYRUVATE DEHYDROGENASE E1 BETA); pyruvate dehydrogenase (acetyl-transferring) | chr1:10584350-10586477 REVERSEmoderately similar to ( 429) ODPB_MESVI Pyruvate dehydrogenase E1 component subunit beta (EC 1.2.4.1) - Mesostigma viridehighly similar to ( 647) loc_os03g44300 12003.m34899 protein pyruvate dehydrogenase E1 componen…	-0.534685	0.469855
8.1.1.2	TCA / org transformation.TCA.pyruvate DH.E2	mloc_63372.1	highly similar to ( 507) AT3G25860 | Symbols: LTA2, PLE2 | LTA2; dihydrolipoyllysine-residue acetyltransferase | chr3:9460632-9462585 FORWARDhighly similar to ( 592) loc_os09g24320 12009.m05588 protein 2-oxo acid dehydrogenases acyltransferase family protein, expressed no original description	-0.700869	0.337697
9.1.1	mitochondrial electron transport / ATP synthesis.NADH-DH.complex I	mloc_70287.2	very weakly similar to (85.9) AT3G27890 | Symbols: NQR | NQR (NADPH:QUINONE OXIDOREDUCTASE); FMN reductase | chr3:10350807-10351938 REVERSEvery weakly similar to (96.7) NQR2_ORYSA Probable NADPH:quinone oxidoreductase 2 (EC 1.6.5.2) - Oryza sativa (Rice)very weakly similar to (96.7) loc_os01g72460 12001.m13281 protein NADPH quinone oxidoreductase 2, putative, expressed no original description	-1.15009	0.684574
9.1.1	mitochondrial electron transport / ATP synthesis.NADH-DH.complex I	ak369519	moderately similar to ( 392) AT4G28510 | Symbols: ATPHB1 | ATPHB1 (PROHIBITIN 1) | chr4:14084970-14086372 REVERSEmoderately similar to ( 431) loc_os03g62490 12003.m11125 protein mitochondrial prohibitin complex protein 2, putative, expressed no original description	-0.568127	0.524888
9.1.2	mitochondrial electron transport / ATP synthesis.NADH-DH.localisation not clear	mloc_76215.2	moderately similar to ( 366) ATMG00070 | Symbols: NAD9 | NADH dehydrogenase subunit 9 | chrM:23663-24235 REVERSEmoderately similar to ( 400) NDUS3_ORYSA NADH-ubiquinone oxidoreductase 27 kDa subunit (EC 1.6.5.3) (EC 1.6.99.3) (Complex I-27kD) (CI-27kD) (NADH dehydrogenase subunit 9) - Oryza sativa (Rice)moderately similar to ( 400) loc_osm1g00590 11706.m00051 protein NADH dehydrogenase subunit 9 …	-0.813797	0.338159
9.1.2	mitochondrial electron transport / ATP synthesis.NADH-DH.localisation not clear	mloc_76285.1	moderately similar to ( 271) ATMG00580 | Symbols: NAD4 | NADH dehydrogenase subunit 4 | chrM:161693-169674 FORWARDmoderately similar to ( 275) NU4M_BRACM NADH-ubiquinone oxidoreductase chain 4 (EC 1.6.5.3) (NADH dehydrogenase subunit 4) - Brassica campestris (Field mustard)moderately similar to ( 303) loc_osm1g00320 11706.m00026 protein NADH dehydrogenase subunit 4 no original description	-0.263158	0.470758
9.4	mitochondrial electron transport / ATP synthesis.alternative oxidase	ak369112	moderately similar to ( 407) AT3G22360 | Symbols: AOX1B | AOX1B; alternative oxidase | chr3:7904156-7905384 FORWARDmoderately similar to ( 391) AOX1_TOBAC Alternative oxidase 1, mitochondrial precursor (EC 1.-.-.-) - Nicotiana tabacum (Common tobacco)highly similar to ( 511) loc_os04g51160 12004.m10012 protein transposon protein, putative, unclassified, expressed no original description	-2.15108	0.847479
9.4	mitochondrial electron transport / ATP synthesis.alternative oxidase	ak365405	moderately similar to ( 404) AT3G22360 | Symbols: AOX1B | AOX1B; alternative oxidase | chr3:7904156-7905384 FORWARDmoderately similar to ( 393) AOX2_SOYBN Alternative oxidase 2, mitochondrial precursor (EC 1.-.-.-) - Glycine max (Soybean)highly similar to ( 504) loc_os04g51160 12004.m10012 protein transposon protein, putative, unclassified, expressed no original description	-2.40546	1.41156
9.5	mitochondrial electron transport / ATP synthesis.cytochrome c reductase	ak251301.1	weakly similar to ( 133) AT1G15120 | Symbols: | ubiquinol-cytochrome C reductase complex 7.8 kDa protein, putative / mitochondrial hinge protein, putative | chr1:5202648-5203950 FORWARDweakly similar to ( 112) UCRH_SOLTU Ubiquinol-cytochrome c reductase complex 7.8 kDa protein (EC 1.10.2.2) (Mitochondrial hinge protein) (CR7) - Solanum tuberosum (Potato)weakly similar to ( 138) loc_os11g06340 120…	-0.2822	0.273863
9.6	mitochondrial electron transport / ATP synthesis.cytochrome c	mloc_464.1	weakly similar to ( 135) ATMG00830 | Symbols: CCB382 | cytochrome c biogenesis orf382 | chrM:231894-233042 REVERSEweakly similar to ( 141) CCBS_DAUCA Probable cytochrome c biosynthesis protein - Daucus carota (Carrot)weakly similar to ( 141) loc_osm1g00510 11706.m00044 protein Cytochrome c biogenesis Fn no original description	-0.439247	0.0372671
9.99	mitochondrial electron transport / ATP synthesis.unspecified	ak376795	moderately similar to ( 359) AT2G03690 | Symbols: | coenzyme Q biosynthesis Coq4 family protein / ubiquinone biosynthesis Coq4 family protein | chr2:1122122-1123011 REVERSEmoderately similar to ( 425) loc_os04g57790 12004.m10664 protein ubiquinone biosynthesis protein COQ4, putative, expressed no original description	-0.765844	0.578136
10.1.3	cell wall.precursor synthesis.AXS	mloc_42516.1	weakly similar to ( 119) AT1G08200 | Symbols: AXS2 | AXS2 (UDP-D-APIOSE/UDP-D-XYLOSE SYNTHASE 2); UDP-glucuronate decarboxylase | chr1:2574259-2576609 REVERSEweakly similar to ( 134) loc_os01g73790 12001.m13406 protein bifunctional polymyxin resistance arnA protein, putative, expressed no original description	1.23325	-0.997384
10.1.4	cell wall.precursor synthesis.UGD	mloc_63077.1	highly similar to ( 879) AT5G15490 | Symbols: | UDP-glucose 6-dehydrogenase, putative | chr5:5027872-5029314 REVERSEhighly similar to ( 884) UGDH_SOYBN UDP-glucose 6-dehydrogenase (EC 1.1.1.22) (UDP-Glc dehydrogenase) (UDP-GlcDH) (UDPGDH) - Glycine max (Soybean)highly similar to ( 919) loc_os12g25690 12012.m06393 protein UDP-glucose 6-dehydrogenase, putative, expressed no original description	-0.599772	0.223668
10.1.5	cell wall.precursor synthesis.UXS	mloc_56703.1	highly similar to ( 681) AT5G28840 | Symbols: GME | GME (GDP-D-MANNOSE 3',5'-EPIMERASE); GDP-mannose 3,5-epimerase/ NAD or NADH binding / catalytic | chr5:10862472-10864024 REVERSEhighly similar to ( 734) GME2_ORYSA GDP-mannose 3,5-epimerase 2 (EC 5.1.3.18) (GDP-Man 3,5-epimerase 2) - Oryza sativa (Rice)highly similar to ( 734) loc_os11g37890 12011.m28901 protein GDP-mannose 3,5-epimerase 2, puta…	-0.453143	0.311317
10.1.5	cell wall.precursor synthesis.UXS	mloc_66511.1	highly similar to ( 602) AT2G28760 | Symbols: UXS6 | NAD-dependent epimerase/dehydratase family protein | chr2:12336469-12338642 REVERSEvery weakly similar to (97.4) GME2_ORYSA GDP-mannose 3,5-epimerase 2 (EC 5.1.3.18) (GDP-Man 3,5-epimerase 2) - Oryza sativa (Rice)highly similar to ( 645) loc_os03g16980 12003.m34836 protein UDP-glucuronic acid decarboxylase 1, putative, expressed no original des…	-0.504238	0.135104
10.2.1	cell wall.cellulose synthesis.cellulose synthase	mloc_13463.1	highly similar to ( 688) AT5G16910 | Symbols: ATCSLD2, CSLD2 | CSLD2 (CELLULOSE-SYNTHASE LIKE D2); cellulose synthase/ transferase, transferring glycosyl groups | chr5:5561679-5565290 FORWARDnearly identical (1119) loc_os07g36750 12007.m07925 protein CSLF3 - cellulose synthase-like family F; beta1,3;1,4 glucan synthase, expressed no original description	1.41868	-2.54695
10.2.1	cell wall.cellulose synthesis.cellulose synthase	ak364579	highly similar to ( 701) AT1G55850 | Symbols: ATCSLE1, CSLE1 | ATCSLE1; cellulose synthase/ transferase, transferring glycosyl groups | chr1:20876752-20879414 FORWARDnearly identical (1143) loc_os09g30130 12009.m060004 protein CSLE6 - cellulose synthase-like family E, expressed no original description	-2.00178	1.2141
10.2.2	cell wall.cellulose synthesis.COBRA	ak365938	highly similar to ( 635) AT5G60920 | Symbols: COB | COB (COBRA) | chr5:24511466-24513932 REVERSEhighly similar to ( 794) COBL2_ORYSA COBRA-like 2 protein precursor (BRITTLE CULM1-like 2 protein) - Oryza sativa (Rice)highly similar to ( 794) loc_os03g30260 12003.m08288 protein COBRA-like protein 4 precursor, putative, expressed no original description	-0.480734	0.783983
10.3	cell wall.hemicellulose synthesis	ak364978	highly similar to ( 518) AT2G03220 | Symbols: FT1, ATFUT1, ATFT1, MUR2 | FT1 (FUCOSYLTRANSFERASE 1); fucosyltransferase/ transferase, transferring glycosyl groups | chr2:970401-972353 REVERSEhighly similar to ( 517) FUT1_PEA Galactoside 2-alpha-L-fucosyltransferase (EC 2.4.1.69) (Xyloglucan alpha-(1,2)-fucosyltransferase) (PsFT1) - Pisum sativum (Garden pea)highly similar to ( 755) loc_os02g52610…	-0.573373	0.44301
10.3	cell wall.hemicellulose synthesis	mloc_32502.1	weakly similar to ( 102) loc_os06g12390 12006.m091654 protein transferase, transferring glycosyl groups, putative, expressed no original description	-1.23342	0.0952969
10.3	cell wall.hemicellulose synthesis	ak362089	moderately similar to ( 479) AT2G03220 | Symbols: FT1, ATFUT1, ATFT1, MUR2 | FT1 (FUCOSYLTRANSFERASE 1); fucosyltransferase/ transferase, transferring glycosyl groups | chr2:970401-972353 REVERSEmoderately similar to ( 452) FUT1_PEA Galactoside 2-alpha-L-fucosyltransferase (EC 2.4.1.69) (Xyloglucan alpha-(1,2)-fucosyltransferase) (PsFT1) - Pisum sativum (Garden pea)highly similar to ( 875) loc_os…	-0.858089	0.552182
10.5	cell wall.cell wall proteins	ak372402	moderately similar to ( 239) AT3G58800 | Symbols: | unknown protein | chr3:21748562-21749596 FORWARDmoderately similar to ( 426) loc_os01g54440 12001.m11608 protein expressed protein no original description	-1.34503	0.485638
10.5.5	cell wall.cell wall proteins.RGP	mloc_63185.1	moderately similar to ( 441) AT5G16510 | Symbols: | reversibly glycosylated polypeptide, putative | chr5:5393296-5394342 FORWARDmoderately similar to ( 332) UPTG_PEA Alpha-1,4-glucan-protein synthase [UDP-forming] (EC 2.4.1.112) (UDP-glucose:protein transglucosylase) (UPTG) (Reversibly glycosylated polypeptide) - Pisum sativum (Garden pea)highly similar to ( 639) loc_os04g56520 12004.m35219 prote…	0.130644	-0.066974
10.5.5	cell wall.cell wall proteins.RGP	mloc_6065.1	highly similar to ( 663) AT5G15650 | Symbols: RGP2, ATRGP2 | RGP2 (REVERSIBLY GLYCOSYLATED POLYPEPTIDE 2); transferase, transferring hexosyl groups | chr5:5092203-5094093 FORWARDhighly similar to ( 709) UPTG_MAIZE Alpha-1,4-glucan-protein synthase [UDP-forming] (EC 2.4.1.112) (UDP-glucose:protein transglucosylase) (UPTG) (Amylogenin) (Golgi-associated protein se-wap41) - Zea mays (Maize)highly si…	-0.580847	0.17981
10.6.1	cell wall.degradation.cellulases and beta -1,4-glucanases	ak368873	highly similar to ( 824) AT1G78060 | Symbols: | glycosyl hydrolase family 3 protein | chr1:29349796-29352868 REVERSEmoderately similar to ( 349) XYNB_PRUPE Putative beta-D-xylosidase (EC 3.2.1.-) (PpAz152) (Fragment) - Prunus persica (Peach)nearly identical (1242) loc_os11g19210 12011.m05995 protein beta-D-xylosidase, putative, expressed no original description	-1.63174	0.741673
10.6.1	cell wall.degradation.cellulases and beta -1,4-glucanases	ak366859	moderately similar to ( 442) AT2G32990 | Symbols: AtGH9B8 | AtGH9B8 (Arabidopsis thaliana glycosyl hydrolase 9B8); catalytic/ hydrolase, hydrolyzing O-glycosyl compounds | chr2:14003361-14005844 FORWARDhighly similar to ( 550) GUN5_ORYSA Endoglucanase 5 precursor (EC 3.2.1.4) (Endo-1,4-beta glucanase 5) - Oryza sativa (Rice)highly similar to ( 550) loc_os02g05744 12002.m05922 protein endoglucanas…	-0.652282	0.608003
10.6.2	cell wall.degradation.mannan-xylose-arabinose-fucose	ak368873	highly similar to ( 824) AT1G78060 | Symbols: | glycosyl hydrolase family 3 protein | chr1:29349796-29352868 REVERSEmoderately similar to ( 349) XYNB_PRUPE Putative beta-D-xylosidase (EC 3.2.1.-) (PpAz152) (Fragment) - Prunus persica (Peach)nearly identical (1242) loc_os11g19210 12011.m05995 protein beta-D-xylosidase, putative, expressed no original description	-1.63174	0.741673
10.6.3	cell wall.degradation.pectate lyases and polygalacturonases	mloc_75889.3	moderately similar to ( 454) AT3G48950 | Symbols: | glycoside hydrolase family 28 protein / polygalacturonase (pectinase) family protein | chr3:18148017-18149987 FORWARDvery weakly similar to (82.4) PGLR_ACTCH Polygalacturonase precursor (EC 3.2.1.15) (PG) (Pectinase) - Actinidia chinensis (Kiwi) (Yangtao)highly similar to ( 637) loc_os03g03350 12003.m05870 protein glycoside hydrolase, family 28,…	-2.70391	0.985557
10.6.3	cell wall.degradation.pectate lyases and polygalacturonases	ak357662	highly similar to ( 508) AT3G57790 | Symbols: | glycoside hydrolase family 28 protein / polygalacturonase (pectinase) family protein | chr3:21405387-21407088 REVERSEhighly similar to ( 753) loc_os09g31270 12009.m06241 protein polygalacturonase, putative, expressed no original description	0.530569	-0.211028
10.6.3	cell wall.degradation.pectate lyases and polygalacturonases	mloc_62791.3	highly similar to ( 537) AT4G33440 | Symbols: | glycoside hydrolase family 28 protein / polygalacturonase (pectinase) family protein | chr4:16092020-16094732 FORWARDvery weakly similar to (82.0) PGLR_MALDO Polygalacturonase precursor (EC 3.2.1.15) (PG) (Pectinase) - Malus domestica (Apple) (Malus sylvestris)highly similar to ( 717) loc_os08g01600 12008.m04308 protein polygalacturonase, putative, …	-0.417819	0.0452797
10.7	cell wall.modification	mloc_71411.1	weakly similar to ( 171) AT2G36930 | Symbols: | zinc finger (C2H2 type) family protein | chr2:15510002-15511347 REVERSEmoderately similar to ( 229) loc_os08g45040 12008.m080242 protein zinc finger protein 593, putative, expressed no original description	-0.609913	0.401448
11.1.3	lipid metabolism.FA synthesis and FA elongation.ketoacyl ACP synthase	ak355330	highly similar to ( 741) AT5G46290 | Symbols: KAS I | KAS I (3-KETOACYL-ACYL CARRIER PROTEIN SYNTHASE I); catalytic/ fatty-acid synthase | chr5:18774439-18776629 REVERSEhighly similar to ( 762) KASC1_HORVU 3-oxoacyl-[acyl-carrier-protein] synthase I, chloroplast precursor (EC 2.3.1.41) (Beta-ketoacyl-ACP synthase I) (KAS I) - Hordeum vulgare (Barley)highly similar to ( 799) loc_os06g09630 12006.m…	-0.305939	0.20755
11.1.5	lipid metabolism.FA synthesis and FA elongation.beta hydroxyacyl ACP dehydratase	ak360280	moderately similar to ( 285) AT2G22230 | Symbols: | beta-hydroxyacyl-ACP dehydratase, putative | chr2:9450042-9451427 FORWARDmoderately similar to ( 299) loc_os08g12840 12008.m05411 protein 3-hydroxyacyl-[acyl-carrier protein] dehydratase/ catalytic, putative, expressed no original description	-0.674604	0.361486
11.1.8	lipid metabolism.FA synthesis and FA elongation.acyl coa ligase	ak374273	highly similar to ( 887) AT1G55320 | Symbols: AAE18 | AAE18 (ACYL-ACTIVATING ENZYME 18); catalytic/ ligase | chr1:20634194-20636659 FORWARDnearly identical (1194) loc_os03g59080 12003.m10809 protein acyl-activating enzyme 18, putative, expressed no original description	0.928934	-1.97945
11.1.8	lipid metabolism.FA synthesis and FA elongation.acyl coa ligase	mloc_13051.1	highly similar to ( 830) AT5G23050 | Symbols: AAE17 | AAE17 (ACYL-ACTIVATING ENZYME 17); catalytic/ ligase | chr5:7731513-7735399 REVERSEnearly identical (1158) loc_os09g21230 12009.m22077 protein catalytic/ ligase, putative, expressed no original description	0.427841	-0.515598
11.1.9	lipid metabolism.FA synthesis and FA elongation.long chain fatty acid CoA ligase	ak370079	nearly identical (1031) AT3G05970 | Symbols: LACS6, ATLACS6 | LACS6 (long-chain acyl-CoA synthetase 6); long-chain-fatty-acid-CoA ligase | chr3:1786510-1791746 REVERSEweakly similar to ( 125) 4CL2_PETCR 4-coumarate--CoA ligase 1 (EC 6.2.1.12) (4CL 1) (4-coumaroyl-CoA synthase 1) - Petroselinum crispum (Parsley) (Petroselinum hortense)nearly identical (1207) loc_os12g04990 12012.m073908 protein AM…	0.134713	-0.948476
11.1.9	lipid metabolism.FA synthesis and FA elongation.long chain fatty acid CoA ligase	mloc_64202.1	highly similar to ( 686) AT4G23850 | Symbols: | long-chain-fatty-acid--CoA ligase / long-chain acyl-CoA synthetase | chr4:12403720-12408263 REVERSEvery weakly similar to (92.8) 4CL1_ORYSA 4-coumarate--CoA ligase 1 (EC 6.2.1.12) (4CL 1) (4-coumaroyl-CoA synthase 1) - Oryza sativa (Rice)highly similar to ( 848) loc_os06g06350 12006.m05361 protein ACS-like protein, putative, expressed no original de…	-1.5786	0.857544
11.1.15	lipid metabolism.FA synthesis and FA elongation.ACP desaturase	mloc_81393.1	very weakly similar to (86.3) loc_os08g10010 12008.m05135 protein acyl-desaturase, chloroplast precursor, putative, expressed no original description	-3.60197	1.57745
11.3	lipid metabolism.Phospholipid synthesis	mloc_15214.4	highly similar to ( 570) loc_os10g10180 12010.m065357 protein CMV 1a interacting protein 1, putative, expressed no original description	1.33019	-1.38436
11.3.2	lipid metabolism.Phospholipid synthesis.choline kinase	mloc_3963.3	moderately similar to ( 486) AT2G26830 | Symbols: emb1187 | emb1187 (embryo defective 1187); kinase/ phosphotransferase, alcohol group as acceptor | chr2:11443599-11446958 FORWARDhighly similar to ( 609) loc_os09g26700 12009.m22093 protein choline/ethanolamine kinase, putative, expressed no original description	0.292918	-0.298066
11.3.2	lipid metabolism.Phospholipid synthesis.choline kinase	mloc_18751.1	moderately similar to ( 476) AT1G74320 | Symbols: | choline kinase, putative | chr1:27941192-27942903 FORWARDhighly similar to ( 567) loc_os05g45880 12005.m08713 protein ethanolamine kinase 1, putative, expressed no original description	-0.469408	0.909428
11.3.3	lipid metabolism.Phospholipid synthesis.phosphatidate cytidylyltransferase	ak251721.1	moderately similar to ( 267) AT5G58560 | Symbols: | phosphatidate cytidylyltransferase family protein | chr5:23670513-23672570 FORWARDmoderately similar to ( 288) PHYK2_ORYSA Probable phytol kinase 2, chloroplast precursor (EC 2.7.-.-) (Fragment) - Oryza sativa (Rice)moderately similar to ( 422) loc_os11g01450 12011.m04349 protein phytol kinase 2, chloroplast precursor, putative, expressed no ori…	-0.466408	0.50366
11.8.1	lipid metabolism.'exotics' (steroids, squalene etc).sphingolipids	mloc_74595.1	moderately similar to ( 308) AT3G06060 | Symbols: | short-chain dehydrogenase/reductase (SDR) family protein | chr3:1828296-1830160 REVERSEmoderately similar to ( 449) loc_os02g47350 12002.m09770 protein 3-ketodihydrosphingosine reductase precursor, putative, expressed no original description	-0.224972	0.158615
11.8.1	lipid metabolism.'exotics' (steroids, squalene etc).sphingolipids	ak249619.1	moderately similar to ( 394) AT1G69640 | Symbols: SBH1 | SBH1 (SPHINGOID BASE HYDROXYLASE 1); catalytic/ sphingosine hydroxylase | chr1:26193933-26195466 REVERSEhighly similar to ( 508) loc_os06g12250 12006.m05942 protein protein SUR2, putative, expressed no original description	-0.628543	0.442575
11.8.1.1	lipid metabolism.'exotics' (steroids, squalene etc).sphingolipids.ceramidase	ak367438	nearly identical (1093) AT2G38010 | Symbols: | ceramidase family protein | chr2:15906862-15909867 FORWARDnearly identical (1354) loc_os01g43520 12001.m150425 protein ceramidase, putative, expressed no original description	-0.79713	0.330695
11.8.2	lipid metabolism.'exotics' (steroids, squalene etc).methylsterol monooxygenase	mloc_76864.1	weakly similar to ( 124) AT4G22756 | Symbols: SMO1-2, ATSMO1, ATSMO1-2, SMO1 | SMO1-2 (STEROL C4-METHYL OXIDASE 1-2); 4,4-dimethyl-9beta,19-cyclopropylsterol-4alpha-methyl oxidase/ C-4 methylsterol oxidase/ catalytic | chr4:11955124-11956695 REVERSEweakly similar to ( 154) loc_os10g39810 12010.m065330 protein C-4 methylsterol oxidase, putative, expressed no original description	-0.472701	0.169945
11.8.2	lipid metabolism.'exotics' (steroids, squalene etc).methylsterol monooxygenase	mloc_64685.2	moderately similar to ( 343) AT4G22756 | Symbols: SMO1-2, ATSMO1, ATSMO1-2, SMO1 | SMO1-2 (STEROL C4-METHYL OXIDASE 1-2); 4,4-dimethyl-9beta,19-cyclopropylsterol-4alpha-methyl oxidase/ C-4 methylsterol oxidase/ catalytic | chr4:11955124-11956695 REVERSEmoderately similar to ( 417) loc_os03g01820 12003.m05726 protein C-4 methylsterol oxidase, putative, expressed no original description	2.98943	-3.9991
11.9.2.1	lipid metabolism.lipid degradation.lipases.triacylglycerol lipase	ak373483	moderately similar to ( 247) AT3G14360 | Symbols: | lipase class 3 family protein | chr3:4791596-4793534 FORWARDhighly similar to ( 610) loc_os05g06140 12005.m05141 protein lipase, putative, expressed no original description	1.01444	-2.03236
11.9.2.1	lipid metabolism.lipid degradation.lipases.triacylglycerol lipase	mloc_70948.1	moderately similar to ( 347) AT4G16820 | Symbols: | lipase class 3 family protein | chr4:9467563-9469116 FORWARDhighly similar to ( 654) loc_os10g41270 12010.m06891 protein triacylglycerol lipase like protein, putative no original description	1.20082	-2.22174
11.9.3.1	lipid metabolism.lipid degradation.lysophospholipases.phospholipase D	ak359936	nearly identical (1154) AT2G42010 | Symbols: PLDBETA1, PLDBETA | PLDBETA1 (PHOSPHOLIPASE D BETA 1); phospholipase D | chr2:17533018-17537990 REVERSEhighly similar to ( 675) PLDA1_TOBAC Phospholipase D alpha 1 (EC 3.1.4.4) (PLD alpha 1) (Choline phosphatase 1) (Phosphatidylcholine-hydrolyzing phospholipase D 1) - Nicotiana tabacum (Common tobacco)nearly identical (1354) loc_os10g38060 12010.m21798…	-1.44562	0.926001
11.9.4.9	lipid metabolism.lipid degradation.beta-oxidation.multifunctional	ak354252	highly similar to ( 941) AT3G06860 | Symbols: MFP2, ATMFP2 | MFP2 (MULTIFUNCTIONAL PROTEIN 2); 3-hydroxyacyl-CoA dehydrogenase/ enoyl-CoA hydratase | chr3:2161926-2166009 FORWARDhighly similar to ( 953) MFPA_CUCSA Glyoxysomal fatty acid beta-oxidation multifunctional protein MFP-a [Includes: Enoyl-CoA hydratase (EC 4.2.1.17); 3-2-trans-enoyl-CoA isomerase (EC 5.3.3.8); 3-hydroxybutyryl-CoA epimer…	-0.304351	0.126587
12.2.2	N-metabolism.ammonia metabolism.glutamine synthetase	mloc_11890.6	highly similar to ( 656) AT5G37600 | Symbols: ATGSR1, GLN1;1, GSR 1 | ATGSR1; copper ion binding / glutamate-ammonia ligase | chr5:14933574-14935656 REVERSEhighly similar to ( 706) GLNA3_HORVU Glutamine synthetase (EC 6.3.1.2) (Glutamate--ammonia ligase) (Cytoplasmic GS3) - Hordeum vulgare (Barley)highly similar to ( 692) loc_os02g50240 12002.m33860 protein glutamine synthetase root isozyme 3, pu…	-0.477012	0.324833
13.1.1.1.1	amino acid metabolism.synthesis.central amino acid metabolism.GABA.Glutamate decarboxylase	mloc_64541.1	highly similar to ( 837) AT5G17330 | Symbols: GAD, GAD1 | GAD; calmodulin binding / glutamate decarboxylase | chr5:5711141-5714839 FORWARDhighly similar to ( 831) DCE_PETHY Glutamate decarboxylase (EC 4.1.1.15) (GAD) - Petunia hybrida (Petunia)highly similar to ( 872) loc_os03g51080 12003.m10089 protein glutamate decarboxylase, putative, expressed no original description	-1.15504	1.05611
13.1.1.2.1	amino acid metabolism.synthesis.central amino acid metabolism.aspartate.aspartate aminotransferase	ak248708.1	highly similar to ( 687) AT5G11520 | Symbols: ASP3, YLS4 | ASP3 (ASPARTATE AMINOTRANSFERASE 3); L-aspartate:2-oxoglutarate aminotransferase | chr5:3685257-3687721 REVERSEhighly similar to ( 779) AATC_ORYSA Aspartate aminotransferase, cytoplasmic (EC 2.6.1.1) (Transaminase A) - Oryza sativa (Rice)highly similar to ( 790) loc_os01g55540 12001.m43201 protein aspartate aminotransferase, cytoplasmic, …	0.192337	-0.139186
13.1.3.4	amino acid metabolism.synthesis.aspartate family.methionine	mloc_53175.2	nearly identical (1256) AT5G17920 | Symbols: ATCIMS | ATMS1; 5-methyltetrahydropteroyltriglutamate-homocysteine S-methyltransferase/ methionine synthase | chr5:5935771-5939195 FORWARDnearly identical (1260) METE_CATRO 5-methyltetrahydropteroyltriglutamate--homocysteine methyltransferase (EC 2.1.1.14) (Vitamin-B12-independent methionine synthase isozyme) (Cobalamin-independent methionine synthase …	-0.996279	0.63098
13.1.3.4.12	amino acid metabolism.synthesis.aspartate family.methionine.homocysteine S-methyltransferase	ak357148	moderately similar to ( 241) AT3G60910 | Symbols: | catalytic/ methyltransferase | chr3:22501727-22503182 FORWARDmoderately similar to ( 356) loc_os05g32590 12005.m07492 protein methylase, putative, expressed no original description	1.00553	-0.225293
13.1.3.5.2	amino acid metabolism.synthesis.aspartate family.lysine.dihydrodipicolinate reductase	ak358526	moderately similar to ( 401) AT3G59890 | Symbols: | dihydrodipicolinate reductase family protein | chr3:22124497-22126491 REVERSEhighly similar to ( 562) loc_os02g24020 12002.m07550 protein dihydrodipicolinate reductase, putative, expressed no original description	-0.898857	0.655884
13.1.3.6.1.1	amino acid metabolism.synthesis.aspartate family.misc.homoserine.aspartate kinase	mloc_18871.1	weakly similar to ( 138) AT5G13280 | Symbols: AK-LYS1, AK1, AK | AK-LYS1 (ASPARTATE KINASE 1); aspartate kinase | chr5:4249516-4252654 FORWARDweakly similar to ( 183) loc_os03g63330 12003.m35536 protein aspartokinase, putative, expressed no original description	1.09403	-0.920369
13.1.3.6.1.1	amino acid metabolism.synthesis.aspartate family.misc.homoserine.aspartate kinase	ak376220	nearly identical (1281) AT1G31230 | Symbols: AK-HSDH I, AK-HSDH | AK-HSDH I (ASPARTATE KINASE-HOMOSERINE DEHYDROGENASE I); aspartate kinase/ homoserine dehydrogenase | chr1:11158744-11163055 REVERSEnearly identical (1537) AKH2_MAIZE Bifunctional aspartokinase/homoserine dehydrogenase 2, chloroplast precursor (AK-HD 2) (AK-HSDH 2) [Includes: Aspartokinase (EC 2.7.2.4); Homoserine dehydrogenase (EC…	2.24859	-1.76171
13.1.4.1.1	amino acid metabolism.synthesis.branched chain group.common.acetolactate synthase	ak360295	moderately similar to ( 242) AT2G31810 | Symbols: | acetolactate synthase small subunit, putative | chr2:13524271-13528246 FORWARDmoderately similar to ( 299) loc_os11g14950 12011.m05631 protein acetolactate synthase/ amino acid binding protein, putative, expressed no original description	-0.449664	0.118775
13.1.4.1.4	amino acid metabolism.synthesis.branched chain group.common.branched-chain amino acid aminotransferase	ak251931.1	highly similar to ( 502) AT5G65780 | Symbols: ATBCAT-5 | ATBCAT-5; branched-chain-amino-acid transaminase/ catalytic | chr5:26316418-26318585 FORWARDhighly similar to ( 613) loc_os03g01600 12003.m05706 protein branched-chain-amino-acid aminotransferase, putative, expressed no original description	-0.987813	0.272424
13.1.5.3.1	amino acid metabolism.synthesis.serine-glycine-cysteine group.cysteine.OASTL	mloc_65981.3	moderately similar to ( 322) AT3G59760 | Symbols: OASC, ATCS-C | OASC (O-ACETYLSERINE (THIOL) LYASE ISOFORM C); ATP binding / cysteine synthase | chr3:22072661-22075345 REVERSEmoderately similar to ( 330) CYSKP_SPIOL Cysteine synthase, chloroplast precursor (EC 2.5.1.47) (O-acetylserine sulfhydrylase) (O-acetylserine (Thiol)-lyase) (CSase B) (CS-B) (OAS-TL B) - Spinacia oleracea (Spinach)highly s…	-0.349005	0.324803
13.1.6.1.5	amino acid metabolism.synthesis.aromatic aa.chorismate.shikimate kinase	mloc_12438.2	moderately similar to ( 254) AT2G21940 | Symbols: | shikimate kinase, putative | chr2:9351106-9352881 FORWARDmoderately similar to ( 459) loc_os02g51410 12002.m10175 protein shikimate kinase, chloroplast precursor, putative, expressed no original description	0.746918	-0.832523
13.1.6.5.3	amino acid metabolism.synthesis.aromatic aa.tryptophan.phosphoribosyanthranilate isomerase	mloc_8174.2	moderately similar to ( 270) AT1G07780 | Symbols: PAI1, TRP6 | PAI1 (PHOSPHORIBOSYLANTHRANILATE ISOMERASE 1); phosphoribosylanthranilate isomerase | chr1:2410563-2411833 REVERSEmoderately similar to ( 349) loc_os02g16630 12002.m100166 protein tryptophan biosynthesis protein trpCF, putative, expressed no original description	-0.106254	0.981406
13.1.7.3	amino acid metabolism.synthesis.histidine.phosphoribosyl-AMP cyclohydrolase	ak357293	moderately similar to ( 412) AT2G36230 | Symbols: APG10, HISN3 | APG10 (ALBINO AND PALE GREEN 10); 1-(5-phosphoribosyl)-5-[(5-phosphoribosylamino)methylideneamino]imidazole-4-carboxamide isomerase | chr2:15193878-15195509 REVERSEhighly similar to ( 523) loc_os05g33260 12005.m27815 protein 1-(5-phosphoribosyl)-5-[(5-phosphoribosylamino)methylideneamino]imidazole-4-carboxamide isomerase, chloroplas…	-0.34121	0.486985
13.1.7.7	amino acid metabolism.synthesis.histidine.histidinol-phosphate aminotransferase	ak252752.1	highly similar to ( 566) AT5G10330 | Symbols: EMB2196, HPA1, HISN6A, ATHPA1 | HPA1 (HISTIDINOL PHOSPHATE AMINOTRANSFERASE 1); histidinol-phosphate transaminase | chr5:3248027-3249693 REVERSEhighly similar to ( 575) HIS8_NICPL Histidinol-phosphate aminotransferase, chloroplast precursor (EC 2.6.1.9) (Imidazole acetol-phosphate transaminase) - Nicotiana plumbaginifolia (Leadwort-leaved tobacco)high…	0.827495	-0.29725
13.1.7.7	amino acid metabolism.synthesis.histidine.histidinol-phosphate aminotransferase	ak365847	highly similar to ( 566) AT5G10330 | Symbols: EMB2196, HPA1, HISN6A, ATHPA1 | HPA1 (HISTIDINOL PHOSPHATE AMINOTRANSFERASE 1); histidinol-phosphate transaminase | chr5:3248027-3249693 REVERSEhighly similar to ( 575) HIS8_NICPL Histidinol-phosphate aminotransferase, chloroplast precursor (EC 2.6.1.9) (Imidazole acetol-phosphate transaminase) - Nicotiana plumbaginifolia (Leadwort-leaved tobacco)high…	0.790005	-0.272794
13.2.2.3	amino acid metabolism.degradation.glutamate family.arginine	ak372176	moderately similar to ( 315) AT5G14800 | Symbols: P5CR, AT-P5R, AT-P5C1, EMB2772 | P5CR (PYRROLINE-5- CARBOXYLATE (P5C) REDUCTASE); pyrroline-5-carboxylate reductase | chr5:4786353-4787618 REVERSEmoderately similar to ( 327) P5CR_SOYBN Pyrroline-5-carboxylate reductase (EC 1.5.1.2) (P5CR) (P5C reductase) - Glycine max (Soybean)moderately similar to ( 404) loc_os01g71990 12001.m13237 protein pyrro…	1.25223	-0.511494
13.2.5.2	amino acid metabolism.degradation.serine-glycine-cysteine group.glycine	mloc_11927.1	moderately similar to ( 449) AT1G08630 | Symbols: THA1 | THA1 (Threonine Aldolase 1); aldehyde-lyase/ threonine aldolase | chr1:2743948-2745685 REVERSEhighly similar to ( 605) loc_os04g43650 12004.m101586 protein L-allo-threonine aldolase, putative, expressed no original description	-1.11416	0.711563
13.2.5.3	amino acid metabolism.degradation.serine-glycine-cysteine group.cysteine	ak250778.1	moderately similar to ( 428) AT1G79230 | Symbols: ST1, ATMST1, MST1, ATRDH1 | MST1 (MERCAPTOPYRUVATE SULFURTRANSFERASE 1); 3-mercaptopyruvate sulfurtransferase/ sulfurtransferase/ thiosulfate sulfurtransferase | chr1:29801358-29803679 FORWARDhighly similar to ( 523) loc_os02g07044 12002.m100460 protein thiosulfate transferase, putative, expressed no original description	-0.620336	0.396842
13.2.6.2	amino acid metabolism.degradation.aromatic aa.tyrosine	mloc_2924.1	moderately similar to ( 294) AT4G15940 | Symbols: | fumarylacetoacetate hydrolase family protein | chr4:9038361-9040163 FORWARDmoderately similar to ( 358) loc_os03g61330 12003.m101552 protein fumarylacetoacetate hydrolase domain-containing protein 1, putative, expressed no original description	-0.261589	0.281953
16.1.1	secondary metabolism.isoprenoids.non-mevalonate pathway	mloc_63954.1	moderately similar to ( 429) AT2G39550 | Symbols: ATGGT-IB, GGB, PGGT-I | PGGT-I; CAAX-protein geranylgeranyltransferase/ protein heterodimerization | chr2:16501666-16504144 FORWARDweakly similar to ( 115) PFTB_PEA Protein farnesyltransferase subunit beta (EC 2.5.1.58) (CAAX farnesyltransferase subunit beta) (RAS proteins prenyltransferase beta) (FTase-beta) - Pisum sativum (Garden pea)highly sim…	-0.169664	0.110605
16.1.2.6	secondary metabolism.isoprenoids.mevalonate pathway.mevalonate diphosphate decarboxylase	mloc_62766.1	highly similar to ( 573) AT3G54250 | Symbols: | mevalonate diphosphate decarboxylase, putative | chr3:20082468-20084688 REVERSEhighly similar to ( 689) loc_os02g01920 12002.m05542 protein diphosphomevalonate decarboxylase, putative, expressed no original description	-0.424029	0.40101
16.1.3.2	secondary metabolism.isoprenoids.tocopherol biosynthesis.homogentisate phytyltransferase	mloc_37476.3	moderately similar to ( 443) AT2G18950 | Symbols: HPT1, TPT1, ATHPT, VTE2 | HPT1 (HOMOGENTISATE PHYTYLTRANSFERASE 1); homogentisate phytyltransferase/ prenyltransferase | chr2:8207491-8210047 FORWARDhighly similar to ( 589) loc_os06g44840 12006.m32130 protein homogentisate geranylgeranyl transferase, putative, expressed no original description	-0.888488	0.429082
16.1.5	secondary metabolism.isoprenoids.terpenoids	mloc_13618.1	highly similar to ( 543) AT1G79460 | Symbols: GA2, KS, ATKS | GA2 (GA REQUIRING 2); ent-kaurene synthase | chr1:29890568-29894436 FORWARDhighly similar to ( 540) KSB_CUCMA Ent-kaurene synthase B, chloroplast precursor (EC 4.2.3.19) (KSB) - Cucurbita maxima (Pumpkin) (Winter squash)highly similar to ( 867) loc_os04g10060 12004.m06258 protein ent-kaurene synthase B, chloroplast precursor, putative,…	-2.35041	1.32687
16.1.5	secondary metabolism.isoprenoids.terpenoids	mloc_79130.1	very weakly similar to (99.4) loc_os02g04690 12002.m05817 protein cycloartenol synthase, putative, expressed no original description	1.1095	-2.231
16.2	secondary metabolism.phenylpropanoids	mloc_76007.1	weakly similar to ( 157) AT4G35160 | Symbols: | O-methyltransferase family 2 protein | chr4:16730989-16732808 REVERSEmoderately similar to ( 326) ZRP4_MAIZE O-methyltransferase ZRP4 (EC 2.1.1.-) (OMT) - Zea mays (Maize)moderately similar to ( 456) loc_os09g17560 12009.m05015 protein O-methyltransferase ZRP4, putative, expressed no original description	1.49712	-2.57822
16.2	secondary metabolism.phenylpropanoids	mloc_76558.1	moderately similar to ( 427) AT5G17540 | Symbols: | transferase family protein | chr5:5782061-5783682 REVERSEweakly similar to ( 128) HCBT2_DIACA Anthranilate N-benzoyltransferase protein 2 (EC 2.3.1.144) (Anthranilate N-hydroxycinnamoyl/benzoyltransferase 2) - Dianthus caryophyllus (Carnation) (Clove pink)highly similar to ( 728) loc_os10g35950 12010.m06411 protein 10-deacetylbaccatin III 10-O-a…	-2.20843	1.04021
16.2	secondary metabolism.phenylpropanoids	ak354188	moderately similar to ( 208) AT5G42830 | Symbols: | transferase family protein | chr5:17176384-17177906 FORWARDmoderately similar to ( 430) loc_os11g13970 12011.m05536 protein transferase, putative no original description	-2.88515	1.05112
16.2	secondary metabolism.phenylpropanoids	mloc_58064.2	moderately similar to ( 304) AT3G62160 | Symbols: | transferase family protein | chr3:23014333-23015808 REVERSEweakly similar to ( 121) HCBT1_DIACA Anthranilate N-benzoyltransferase protein 1 (EC 2.3.1.144) (Anthranilate N-hydroxycinnamoyl/benzoyltransferase 1) - Dianthus caryophyllus (Carnation) (Clove pink)highly similar to ( 733) loc_os05g08640 12005.m05379 protein 10-deacetylbaccatin III 10-O…	-1.54131	0.700431
16.2.1.1	secondary metabolism.phenylpropanoids.lignin biosynthesis.PAL	ak248841.1	nearly identical (1073) AT2G37040 | Symbols: pal1, ATPAL1 | pal1 (Phe ammonia lyase 1); phenylalanine ammonia-lyase | chr2:15557602-15560237 REVERSEnearly identical (1332) PALY_WHEAT Phenylalanine ammonia-lyase (EC 4.3.1.5) - Triticum aestivum (Wheat)nearly identical (1303) loc_os04g43800 12004.m09339 protein phenylalanine ammonia-lyase, putative, expressed no original description	-1.44577	1.21527
16.2.1.1	secondary metabolism.phenylpropanoids.lignin biosynthesis.PAL	ak250690.1	nearly identical (1066) AT2G37040 | Symbols: pal1, ATPAL1 | pal1 (Phe ammonia lyase 1); phenylalanine ammonia-lyase | chr2:15557602-15560237 REVERSEnearly identical (1324) PALY_WHEAT Phenylalanine ammonia-lyase (EC 4.3.1.5) - Triticum aestivum (Wheat)nearly identical (1298) loc_os04g43800 12004.m09339 protein phenylalanine ammonia-lyase, putative, expressed no original description	-1.64545	1.00558
16.2.1.1	secondary metabolism.phenylpropanoids.lignin biosynthesis.PAL	ak250100.1	nearly identical (1067) AT2G37040 | Symbols: pal1, ATPAL1 | pal1 (Phe ammonia lyase 1); phenylalanine ammonia-lyase | chr2:15557602-15560237 REVERSEnearly identical (1323) PALY_WHEAT Phenylalanine ammonia-lyase (EC 4.3.1.5) - Triticum aestivum (Wheat)nearly identical (1300) loc_os04g43800 12004.m09339 protein phenylalanine ammonia-lyase, putative, expressed no original description	-1.72703	1.0374
16.2.1.1	secondary metabolism.phenylpropanoids.lignin biosynthesis.PAL	ak353809	nearly identical (1003) AT2G37040 | Symbols: pal1, ATPAL1 | pal1 (Phe ammonia lyase 1); phenylalanine ammonia-lyase | chr2:15557602-15560237 REVERSEnearly identical (1232) PALY_WHEAT Phenylalanine ammonia-lyase (EC 4.3.1.5) - Triticum aestivum (Wheat)nearly identical (1183) loc_os04g43800 12004.m09339 protein phenylalanine ammonia-lyase, putative, expressed no original description	-1.61386	1.00114
16.2.1.1	secondary metabolism.phenylpropanoids.lignin biosynthesis.PAL	mloc_6761.1	very weakly similar to (94.7) AT3G53260 | Symbols: PAL2, ATPAL2 | PAL2; phenylalanine ammonia-lyase | chr3:19744256-19746619 REVERSEweakly similar to ( 119) PALY_WHEAT Phenylalanine ammonia-lyase (EC 4.3.1.5) - Triticum aestivum (Wheat)weakly similar to ( 120) loc_os04g43800 12004.m09339 protein phenylalanine ammonia-lyase, putative, expressed no original description	1.22136	-0.517435
16.2.1.6	secondary metabolism.phenylpropanoids.lignin biosynthesis.CCoAOMT	mloc_59507.3	moderately similar to ( 338) AT3G62000 | Symbols: | O-methyltransferase family 3 protein | chr3:22959441-22961180 REVERSEweakly similar to ( 158) CAMT_PETCR Caffeoyl-CoA O-methyltransferase (EC 2.1.1.104) (Trans-caffeoyl-CoA 3-O-methyltransferase) (CCOAMT) (CCOAOMT) - Petroselinum crispum (Parsley) (Petroselinum hortense)moderately similar to ( 393) loc_os08g05790 12008.m080088 protein caffeoyl-C…	0.803958	-0.67915
16.2.1.10	secondary metabolism.phenylpropanoids.lignin biosynthesis.CAD	mloc_43485.1	moderately similar to ( 426) AT4G34230 | Symbols: CAD5, CAD-5 | ATCAD5 (CINNAMYL ALCOHOL DEHYDROGENASE 5); cinnamyl-alcohol dehydrogenase | chr4:16386898-16388666 REVERSEmoderately similar to ( 498) CADH_MAIZE Cinnamyl alcohol dehydrogenase (EC 1.1.1.195) (CAD) (Brown-midrib 1 protein) - Zea mays (Maize)highly similar to ( 506) loc_os02g09490 12002.m06246 protein cinnamyl alcohol dehydrogenase, p…	-0.945157	0.673472
16.8.3.1	secondary metabolism.flavonoids.dihydroflavonols.dihydroflavonol 4-reductase	ak365198	weakly similar to ( 158) AT4G27250 | Symbols: | dihydroflavonol 4-reductase family / dihydrokaempferol 4-reductase family | chr4:13642803-13644425 REVERSEweakly similar to ( 152) DFRA_VITVI Dihydroflavonol-4-reductase (EC 1.1.1.219) (DFR) (Dihydrokaempferol 4-reductase) - Vitis vinifera (Grape)moderately similar to ( 402) loc_os07g40986 12007.m79911 protein dihydroflavonol-4-reductase, putative, …	-4.32124	1.22131
16.8.3.1	secondary metabolism.flavonoids.dihydroflavonols.dihydroflavonol 4-reductase	ak366300	weakly similar to ( 158) AT4G27250 | Symbols: | dihydroflavonol 4-reductase family / dihydrokaempferol 4-reductase family | chr4:13642803-13644425 REVERSEweakly similar to ( 152) DFRA_VITVI Dihydroflavonol-4-reductase (EC 1.1.1.219) (DFR) (Dihydrokaempferol 4-reductase) - Vitis vinifera (Grape)moderately similar to ( 402) loc_os07g40986 12007.m79911 protein dihydroflavonol-4-reductase, putative, …	-3.33001	1.27354
16.99	secondary metabolism.unspecified	mloc_54280.3	highly similar to ( 535) AT5G04620 | Symbols: ATBIOF | ATBIOF (BIOTIN F); 8-amino-7-oxononanoate synthase/ transaminase | chr5:1328004-1329934 FORWARDhighly similar to ( 761) loc_os10g41150 12010.m06879 protein 8-amino-7-oxononanoate synthase, putative, expressed no original description	-1.09541	0.686967
16.99	secondary metabolism.unspecified	mloc_69588.2	moderately similar to ( 465) AT5G04620 | Symbols: ATBIOF | ATBIOF (BIOTIN F); 8-amino-7-oxononanoate synthase/ transaminase | chr5:1328004-1329934 FORWARDhighly similar to ( 614) loc_os01g53450 12001.m11514 protein 8-amino-7-oxononanoate synthase, putative, expressed no original description	0.833097	-1.8121
17.1.1	hormone metabolism.abscisic acid.synthesis-degradation	ak360249	nearly identical (1358) AT1G04580 | Symbols: AAO4, ATAO-4, ATAO2 | AAO4 (ARABIDOPSIS ALDEHYDE OXIDASE 4); aldehyde oxidase/ aryl-aldehyde oxidase | chr1:1252212-1257510 REVERSEnearly identical (1519) ALDO3_ORYSA Probable aldehyde oxidase 3 (EC 1.2.3.1) (AO-3) - Oryza sativa (Rice)nearly identical (1520) loc_os07g18120 12007.m06252 protein abscisic-aldehyde oxidase, putative, expressed no original…	0.727839	-0.276804
17.2.1	hormone metabolism.auxin.synthesis-degradation	mloc_54858.3	moderately similar to ( 441) AT5G54140 | Symbols: ILL3 | ILL3; IAA-amino acid conjugate hydrolase/ metallopeptidase | chr5:21965833-21967834 FORWARDhighly similar to ( 632) loc_os04g44110 12004.m09369 protein IAA-amino acid hydrolase ILR1-like 3 precursor, putative, expressed no original description	-0.122005	0.441382
17.2.2	hormone metabolism.auxin.signal transduction	mloc_53867.1	weakly similar to ( 142) AT2G01420 | Symbols: PIN4 | PIN4 (PIN-FORMED 4); auxin:hydrogen symporter/ transporter | chr2:180478-183199 REVERSEmoderately similar to ( 207) PIN5_ORYSA Probable auxin efflux carrier component 5 (OsPIN5) - Oryza sativa (Rice)moderately similar to ( 207) loc_os01g58860 12001.m12027 protein auxin efflux carrier component 5, putative, expressed no original description	0.623472	-0.754734
17.2.3	hormone metabolism.auxin.induced-regulated-responsive-activated	mloc_9883.3	highly similar to ( 715) AT5G15740 | Symbols: | unknown protein | chr5:5134788-5136956 REVERSEhighly similar to ( 860) loc_os02g49460 12002.m09980 protein auxin-independent growth promoter, putative, expressed no original description	1.11041	-2.17055
17.2.3	hormone metabolism.auxin.induced-regulated-responsive-activated	mloc_21495.1	weakly similar to ( 109) loc_os03g45850 12003.m09608 protein OsSAUR16 - Auxin-responsive SAUR gene family member no original description	-2.69383	1.30246
17.2.3	hormone metabolism.auxin.induced-regulated-responsive-activated	mloc_65368.1	very weakly similar to (90.5) AT1G29450 | Symbols: | auxin-responsive protein, putative | chr1:10305981-10306406 REVERSEmoderately similar to ( 213) loc_os09g37330 12009.m60137 protein OsSAUR39 - Auxin-responsive SAUR gene family member, expressed no original description	-1.26523	0.806479
17.2.3	hormone metabolism.auxin.induced-regulated-responsive-activated	mloc_38622.3	highly similar to ( 654) AT1G76270 | Symbols: | unknown protein | chr1:28613554-28616537 REVERSEhighly similar to ( 697) loc_os09g37590 12009.m06706 protein expressed protein no original description	-0.420311	0.633292
17.2.3	hormone metabolism.auxin.induced-regulated-responsive-activated	ak376866	weakly similar to ( 103) loc_os03g45800 12003.m09604 protein OsSAUR14 - Auxin-responsive SAUR gene family member no original description	1.53785	-0.720615
17.2.3	hormone metabolism.auxin.induced-regulated-responsive-activated	ak363815	very weakly similar to (82.0) AT5G20820 | Symbols: | auxin-responsive protein-related | chr5:7046911-7047294 REVERSEweakly similar to ( 158) loc_os08g35110 12008.m07500 protein OsSAUR33 - Auxin-responsive SAUR gene family member, expressed no original description	1.65949	-3.59564
17.2.3	hormone metabolism.auxin.induced-regulated-responsive-activated	mloc_58443.1	highly similar to ( 632) AT1G35510 | Symbols: | unknown protein | chr1:13071486-13074675 FORWARDhighly similar to ( 819) loc_os12g07540 12012.m04743 protein growth regulator protein, putative, expressed no original description	-0.824079	0.567121
17.2.3	hormone metabolism.auxin.induced-regulated-responsive-activated	mloc_58799.1	moderately similar to ( 343) AT4G17280 | Symbols: | INVOLVED IN: multicellul original description	-0.717	0.709147
17.2.3	hormone metabolism.auxin.induced-regulated-responsive-activated	mloc_58799.1	moderately similar to ( 343) AT4G17280 | Symbols: | INVOLVED IN: multicellular organismal development; LOCATED IN: membrane; EXPRESSED IN: 11 plant structures; EXPRESSED DURING: 6 growth stages; CONTAINS InterPro DOMAIN/s: Uncharacterised conserved protein UCP037471 (InterPro:IPR017214), Protein of unknown function DUF568, DOMON-like (InterPro:IPR007613), DOMON related (InterPro:IPR005018), Cytoc…	-0.717	0.709147
17.3.1.2.2	hormone metabolism.brassinosteroid.synthesis-degradation.sterols.SMT2	mloc_75615.1	highly similar to ( 501) AT1G20330 | Symbols: SMT2, CVP1, FRL1 | SMT2 (STEROL METHYLTRANSFERASE 2); S-adenosylmethionine-dependent methyltransferase | chr1:7038968-7040053 REVERSEhighly similar to ( 630) SMT2_ORYSA 24-methylenesterol C-methyltransferase 2 (EC 2.1.1.143) (24-sterol C-methyltransferase 2) (Sterol-C-methyltransferase 2) - Oryza sativa (Rice)highly similar to ( 630) loc_os03g04340 12…	-1.44778	0.651422
17.3.1.2.99	hormone metabolism.brassinosteroid.synthesis-degradation.sterols.other	mloc_79130.1	very weakly similar to (99.4) loc_os02g04690 12002.m05817 protein cycloartenol synthase, putative, expressed no original description	1.1095	-2.231
17.4.1	hormone metabolism.cytokinin.synthesis-degradation	mloc_78069.1	weakly similar to ( 122) loc_os01g73760 12001.m13403 protein tRNA isopentenyltransferase, mitochondrial precursor, putative, expressed no original description	-0.403391	0.539291
17.5.1	hormone metabolism.ethylene.synthesis-degradation	mloc_1557.1	moderately similar to ( 330) AT4G21200 | Symbols: ATGA2OX8, GA2OX8 | GA2OX8 (GIBBERELLIN 2-OXIDASE 8); gibberellin 2-beta-dioxygenase | chr4:11302751-11304032 FORWARDweakly similar to ( 137) GAOX2_ORYSA Gibberellin 20 oxidase 2 (EC 1.14.11.-) (Gibberellin C-20 oxidase 2) (GA 20-oxidase 2) (Os20ox2) (Semidwarf-1 protein) - Oryza sativa (Rice)highly similar to ( 528) loc_os04g44150 12004.m09373 pro…	0.874574	-2.18949
17.5.1	hormone metabolism.ethylene.synthesis-degradation	mloc_55123.1	moderately similar to ( 405) AT3G21420 | Symbols: | oxidoreductase, 2OG-Fe(II) oxygenase family protein | chr3:7541579-7543221 FORWARDweakly similar to ( 194) FLS_PETHY Flavonol synthase/flavanone 3-hydroxylase (EC 1.14.11.23) (EC 1.14.11.9) (FLS) - Petunia hybrida (Petunia)moderately similar to ( 499) loc_os01g70930 12001.m13137 protein flavonol synthase/flavanone 3-hydroxylase, putative, expres…	-0.265529	1.09468
17.5.1	hormone metabolism.ethylene.synthesis-degradation	mloc_59596.1	moderately similar to ( 446) AT5G24530 | Symbols: DMR6 | DMR6 (DOWNY MILDEW RESISTANT 6); oxidoreductase/ oxidoreductase, acting on paired donors, with incorporation or reduction of molecular oxygen, 2-oxoglutarate as one donor, and incorporation of one atom each of oxygen into both donors | chr5:8378964-8383154 FORWARDmoderately similar to ( 208) FL3H_MALDO Naringenin,2-oxoglutarate 3-dioxygenas…	-2.25365	0.431972
17.7.1.2	hormone metabolism.jasmonate.synthesis-degradation.lipoxygenase	mloc_61817.2	highly similar to ( 758) AT3G22400 | Symbols: LOX5 | LOX5; electron carrier/ iron ion binding / lipoxygenase/ metal ion binding / oxidoreductase, acting on single donors with incorporation of molecular oxygen, incorporation of two atoms of oxygen | chr3:7927011-7931167 FORWARDhighly similar to ( 749) LOX1_SOLTU Lipoxygenase 1 (EC 1.13.11.12) - Solanum tuberosum (Potato)nearly identical (1310) loc…	-1.84428	0.622623
17.7.1.3	hormone metabolism.jasmonate.synthesis-degradation.allene oxidase synthase	mloc_21933.2	moderately similar to ( 499) AT5G42650 | Symbols: AOS, CYP74A, DDE2 | AOS (ALLENE OXIDE SYNTHASE); allene oxide synthase/ hydro-lyase/ oxygen binding | chr5:17097803-17099359 REVERSEhighly similar to ( 685) C74A2_ORYSA Cytochrome P450 74A2 (EC 4.2.1.92) (Allene oxide synthase 2) (Hydroperoxide dehydrase 2) - Oryza sativa (Rice)highly similar to ( 685) loc_os03g12500 12003.m06700 protein cytochrom…	1.84203	-3.46486
17.7.1.5	hormone metabolism.jasmonate.synthesis-degradation.12-Oxo-PDA-reductase	mloc_71784.1	highly similar to ( 523) AT1G76680 | Symbols: OPR1, ATOPR1 | OPR1; 12-oxophytodienoate reductase | chr1:28776982-28778271 FORWARDhighly similar to ( 548) loc_os06g11210 12006.m05838 protein 12-oxophytodienoate reductase 2, putative, expressed no original description	-1.78038	0.699083
18	Co-factor and vitamine metabolism	mloc_65646.2	highly similar to ( 812) AT5G20990 | Symbols: B73, SIR4, CNX, CHL6, CNX1 | B73; molybdenum ion binding | chr5:7128737-7133397 REVERSEhighly similar to ( 672) loc_os04g56620 12004.m101683 protein molybdopterin biosynthesis CNX1 protein, putative, expressed no original description	-0.577704	0.54561
19.1	tetrapyrrole synthesis.glu-tRNA synthetase	ak365163	highly similar to ( 772) AT1G48520 | Symbols: GATB | GATB (GLU-ADT SUBUNIT B); carbon-nitrogen ligase, with glutamine as amido-N-donor / glutaminyl-tRNA synthase (glutamine-hydrolyzing)/ ligase | chr1:17940185-17942540 FORWARDhighly similar to ( 947) loc_os11g34210 12011.m080020 protein aspartyl/glutamyl-tRNA amidotransferase subunit B, putative, expressed no original description	-1.37472	0.647419
20.1	stress.biotic	mloc_56904.1	moderately similar to ( 249) AT3G14470 | Symbols: | disease resistance protein (NBS-LRR class), putative | chr3:4857940-4861104 FORWARDnearly identical (1339) loc_os01g05600 12001.m07191 protein NBS-LRR disease resistance protein, putative no original description	-0.975386	0.868968
20.1	stress.biotic	ak252675.1	moderately similar to ( 263) THN3_HORVU Leaf-specific thionin DB4 precursor [Contains: Leaf-specific thionin DB4; Acidic protein] - Hordeum vulgare (Barley)weakly similar to ( 110) loc_os06g32240 12006.m07762 protein thionin precursor, putative, expressed no original description	2.00927	-3.90057
20.1	stress.biotic	ak374568	weakly similar to ( 177) AT3G14470 | Symbols: | disease resistance protein (NBS-LRR class), putative | chr3:4857940-4861104 FORWARDhighly similar to ( 529) loc_os04g53050 12004.m10197 protein NBS-LRR disease resistance protein, putative, expressed no original description	-0.361515	0.443448
20.1	stress.biotic	ak367511	moderately similar to ( 283) AT1G50180 | Symbols: | disease resistance protein (CC-NBS-LRR class), putative | chr1:18584235-18587136 FORWARDhighly similar to ( 623) loc_os10g10360 12010.m065236 protein NBS-LRR disease resistance protein, putative, expressed no original description	-1.24056	0.524301
20.1	stress.biotic	mloc_20651.1	weakly similar to ( 116) AT3G46710 | Symbols: | disease resistance protein (CC-NBS-LRR class), putative | chr3:17206489-17209032 REVERSEmoderately similar to ( 457) loc_os08g14830 12008.m05606 protein NB-ARC domain containing protein, expressed no original description	-1.84498	1.06687
20.1	stress.biotic	ak360496	moderately similar to ( 238) AT3G07040 | Symbols: RPM1, RPS3 | RPM1 (RESISTANCE TO P. SYRINGAE PV MACULICOLA 1); nucleotide binding / protein binding | chr3:2226244-2229024 REVERSEhighly similar to ( 716) loc_os10g04110 12010.m03828 protein MLA6 protein, putative, expressed no original description	-0.671104	0.592051
20.1	stress.biotic	ak363743	moderately similar to ( 352) AT3G14470 | Symbols: | disease resistance protein (NBS-LRR class), putative | chr3:4857940-4861104 FORWARDnearly identical (1440) loc_os05g34220 12005.m27824 protein disease resistance protein, putative, expressed no original description	-0.478836	0.387802
20.1	stress.biotic	mloc_12509.1	weakly similar to ( 144) loc_os08g10260 12008.m05160 protein NBS-LRR disease resistance protein, putative, expressed no original description	-1.77485	1.05412
20.1	stress.biotic	ak369539	moderately similar to ( 323) AT3G07040 | Symbols: RPM1, RPS3 | RPM1 (RESISTANCE TO P. SYRINGAE PV MACULICOLA 1); nucleotide binding / protein binding | chr3:2226244-2229024 REVERSEnearly identical (1212) loc_os11g11960 12011.m05388 protein NBS-LRR type disease resistance protein, putative, expressed no original description	-0.857643	0.43789
20.1	stress.biotic	mloc_76181.1	very weakly similar to (91.7) loc_os02g41904 12002.m100664 protein low-molecular-weight cysteine-rich protein LCR69 precursor, putative, expressed no original description	-1.59909	0.719242
20.1	stress.biotic	mloc_10643.2	moderately similar to ( 361) AT3G14470 | Symbols: | disease resistance protein (NBS-LRR class), putative | chr3:4857940-4861104 FORWARDnearly identical (1468) loc_os01g57340 12001.m11885 protein rp1-like protein, putative, expressed no original description	-0.725768	0.762959
20.1	stress.biotic	mloc_12508.2	moderately similar to ( 251) loc_os08g10440 12008.m05177 protein NBS-LRR disease resistance protein, putative, expressed no original description	-2.16793	1.27946
20.1	stress.biotic	ak359075	weakly similar to ( 179) loc_os04g53160 12004.m10207 protein NBS-LRR disease resistance protein, putative, expressed no original description	-0.380989	0.50917
20.1	stress.biotic	ak370783	moderately similar to ( 392) AT3G12500 | Symbols: ATHCHIB, PR3, PR-3, CHI-B, B-CHI | ATHCHIB (ARABIDOPSIS THALIANA BASIC CHITINASE); chitinase | chr3:3962501-3963945 REVERSEmoderately similar to ( 424) CHIA_SECCE Basic endochitinase A precursor (EC 3.2.1.14) (Rye seed chitinase-a) (RSC-a) - Secale cereale (Rye)moderately similar to ( 422) loc_os05g33130 12005.m07545 protein basic endochitinase A …	0.440937	-0.593899
20.1	stress.biotic	mloc_53432.1	very weakly similar to (89.0) AT5G42510 | Symbols: | disease resistance-responsive family protein | chr5:16998268-16998816 REVERSEweakly similar to ( 193) loc_os07g42570 12007.m08489 protein dirigent-like protein pDIR17, putative no original description	-1.10773	0.616878
20.1	stress.biotic	ak360510	weakly similar to ( 143) AT3G46730 | Symbols: | disease resistance protein (CC-NBS class), putative | chr3:17213069-17215612 REVERSEmoderately similar to ( 328) loc_os08g19694 12008.m06036 protein NB-ARC domain containing protein, expressed no original description	-3.68107	1.88482
20.1	stress.biotic	ak358139	moderately similar to ( 223) AT3G52430 | Symbols: PAD4, ATPAD4 | PAD4 (PHYTOALEXIN DEFICIENT 4); lipase/ protein binding / triacylglycerol lipase | chr3:19431566-19434292 FORWARDhighly similar to ( 738) loc_os11g09010 12011.m079958 protein phytoalexin-deficient 4-1 protein, putative, expressed no original description	-0.458543	0.484562
20.1	stress.biotic	ak357884	moderately similar to ( 253) THN3_HORVU Leaf-specific thionin DB4 precursor [Contains: Leaf-specific thionin DB4; Acidic protein] - Hordeum vulgare (Barley)weakly similar to ( 112) loc_os06g32240 12006.m07762 protein thionin precursor, putative, expressed no original description	1.71294	-4.03699
20.1	stress.biotic	ak249369.1	weakly similar to ( 182) AT1G32210 | Symbols: ATDAD1 | ATDAD1 (DEFENDER AGAINST APOPTOTIC DEATH 1) | chr1:11606047-11607652 REVERSEmoderately similar to ( 223) DAD2_HORVU Defender against cell death 2 (DAD-2) - Hordeum vulgare (Barley)moderately similar to ( 211) loc_os04g32550 12004.m101517 protein defender against cell death 1, putative, expressed no original description	-0.61315	0.147696
20.1	stress.biotic	ak354849	moderately similar to ( 352) AT4G25550 | Symbols: | protein binding | chr4:13048519-13050873 FORWARDmoderately similar to ( 264) PR13_HORVU Pathogenesis-related protein PRB1-3 precursor (PR-1B) (HV-8) - Hordeum vulgare (Barley)moderately similar to ( 395) loc_os04g58640 12004.m35057 protein cleavage and polyadenylation specificity factor 5, putative, expressed no original description	-0.71867	0.595237
20.1	stress.biotic	ak365151	moderately similar to ( 237) AT3G46730 | Symbols: | disease resistance protein (CC-NBS class), putative | chr3:17213069-17215612 REVERSEhighly similar to ( 840) loc_os08g28540 12008.m06860 protein resistance protein LR10, putative no original description	1.01158	-0.443525
20.1	stress.biotic	mloc_45134.1	moderately similar to ( 330) AT2G02180 | Symbols: TOM3 | TOM3; protein binding | chr2:560976-562961 FORWARDmoderately similar to ( 435) loc_os02g45870 12002.m09624 protein tobamovirus multiplication 3, putative, expressed no original description	-0.633593	0.45801
20.1	stress.biotic	ak251469.1	highly similar to ( 569) AT1G64140 | Symbols: | FUNCTIONS IN: molecular_function unknown; INVOLVED IN: biological_process unknown; EXPRESSED IN: sperm cell, male gametophyte, pollen tube; EXPRESSED DURING: L mature pollen stage, M germinated pollen stage; BEST Arabidopsis thaliana protein match is: loricrin-related (TAIR:AT5G64550.1); Has 2298 Blast hits to 1429 proteins in 121 species: Archae - …	0.672872	-0.717901
20.2	stress.abiotic	mloc_30800.1	weakly similar to ( 130) AT5G60340 | Symbols: | maoC-like dehydratase domain-containing protein | chr5:24273879-24275891 REVERSEmoderately similar to ( 291) loc_os07g22950 12007.m079660 protein adenylate kinase isoenzyme 6, putative, expressed no original description	-0.648254	0.381447
20.2.1	stress.abiotic.heat	mloc_11286.1	moderately similar to ( 248) AT4G18880 | Symbols: AT-HSFA4A, HSF A4A | AT-HSFA4A; DNA binding / transcription factor | chr4:10347769-10349051 REVERSEmoderately similar to ( 459) loc_os05g45410 12005.m08666 protein heat shock factor, putative, expressed no original description	-2.48595	1.17888
20.2.1	stress.abiotic.heat	ak251565.1	nearly identical (1027) AT5G09590 | Symbols: MTHSC70-2, HSC70-5 | MTHSC70-2 (MITOCHONDRIAL HSP70 2); ATP binding | chr5:2975721-2978508 FORWARDnearly identical (1050) HSP7M_PHAVU Heat shock 70 kDa protein, mitochondrial precursor - Phaseolus vulgaris (Kidney bean) (French bean)nearly identical (1121) loc_os02g53420 12002.m10371 protein heat shock 70 kDa protein, mitochondrial precursor, putative,…	-0.427539	0.197815
20.2.1	stress.abiotic.heat	ak353723	highly similar to ( 607) AT5G42480 | Symbols: ARC6 | ARC6 (ACCUMULATION AND REPLICATION OF CHLOROPLASTS 6); protein binding | chr5:16985295-16988332 FORWARDnearly identical (1028) loc_os02g03000 12002.m100078 protein division protein, putative, expressed no original description	-0.843846	1.48795
20.2.1	stress.abiotic.heat	ak362103	very weakly similar to (82.4) AT2G17880 | Symbols: | DNAJ heat shock protein, putative | chr2:7767176-7767658 REVERSEvery weakly similar to (95.5) loc_os08g43490 12008.m08323 protein chaperone protein dnaJ 11, chloroplast precursor, putative, expressed no original description	-1.72205	0.66636
20.2.1	stress.abiotic.heat	ak368827	nearly identical (1084) AT2G04030 | Symbols: CR88 | CR88; ATP binding | chr2:1281983-1285909 FORWARDhighly similar to ( 535) HSP83_IPONI Heat shock protein 83 - Ipomoea nil (Japanese morning glory) (Pharbitis nil)nearly identical (1223) loc_os09g29840 12009.m06135 protein endoplasmin precursor, putative, expressed no original description	-0.650907	0.305988
20.2.1	stress.abiotic.heat	mloc_74270.1	moderately similar to ( 267) AT4G18880 | Symbols: AT-HSFA4A, HSF A4A | AT-HSFA4A; DNA binding / transcription factor | chr4:10347769-10349051 REVERSEhighly similar to ( 647) loc_os01g54550 12001.m11618 protein heat shock factor, putative, expressed no original description	-0.440127	0.334007
20.2.1	stress.abiotic.heat	mloc_15242.1	highly similar to ( 999) AT5G09590 | Symbols: MTHSC70-2, HSC70-5 | MTHSC70-2 (MITOCHONDRIAL HSP70 2); ATP binding | chr5:2975721-2978508 FORWARDnearly identical (1004) HSP7M_PHAVU Heat shock 70 kDa protein, mitochondrial precursor - Phaseolus vulgaris (Kidney bean) (French bean)nearly identical (1136) loc_os09g31486 12009.m22144 protein heat shock 70 kDa protein, mitochondrial precursor, putative…	-0.716539	0.839099
20.2.1	stress.abiotic.heat	ak370395	nearly identical (1023) AT3G07770 | Symbols: | ATP binding | chr3:2479611-2483970 FORWARDhighly similar to ( 578) HSP83_IPONI Heat shock protein 83 - Ipomoea nil (Japanese morning glory) (Pharbitis nil)nearly identical (1236) loc_os12g32986 12012.m27011 protein heat shock protein 83, putative, expressed no original description	-0.392424	0.601763
20.2.1	stress.abiotic.heat	ak252401.1	highly similar to ( 511) AT3G44110 | Symbols: ATJ3, ATJ | ATJ3; protein binding | chr3:15869179-15871059 REVERSEhighly similar to ( 520) DNJH_CUCSA DnaJ protein homolog (DNAJ-1) - Cucumis sativus (Cucumber)highly similar to ( 645) loc_os02g43930 12002.m33427 protein dnaJ protein homolog 2, putative, expressed no original description	-0.159369	0.180418
20.2.1	stress.abiotic.heat	ak252387.1	highly similar to ( 509) AT1G21080 | Symbols: | DNAJ heat shock N-terminal domain-containing protein | chr1:7378822-7380927 REVERSEhighly similar to ( 661) loc_os09g32050 12009.m22147 protein chaperone protein dnaJ 10, putative, expressed no original description	-0.784609	0.0175287
20.2.1	stress.abiotic.heat	ak363296	moderately similar to ( 343) AT5G25530 | Symbols: | DNAJ heat shock protein, putative | chr5:8889665-8890954 REVERSEweakly similar to ( 155) DNJH_CUCSA DnaJ protein homolog (DNAJ-1) - Cucumis sativus (Cucumber)highly similar to ( 555) loc_os02g03600 12002.m05710 protein dnaJ domain containing protein, expressed no original description	-0.297637	0.44973
20.2.1	stress.abiotic.heat	ak355146	weakly similar to ( 154) AT5G12020 | Symbols: HSP17.6II | HSP17.6II (17.6 KDA CLASS II HEAT SHOCK PROTEIN) | chr5:3882409-3882876 REVERSEmoderately similar to ( 226) HSP21_MAIZE 17.5 kDa class II heat shock protein - Zea mays (Maize)moderately similar to ( 209) loc_os01g08860 12001.m150501 protein 17.5 kDa class II heat shock protein, putative, expressed no original description	0.667626	-0.947044
20.2.1	stress.abiotic.heat	mloc_55999.1	nearly identical (1021) AT5G28540 | Symbols: BIP1 | BIP1; ATP binding | chr5:10540665-10543274 REVERSEnearly identical (1054) BIP3_MAIZE Luminal-binding protein 3 precursor (BiP3) - Zea mays (Maize)nearly identical (1060) loc_os02g02410 12002.m05590 protein luminal-binding protein 3 precursor, putative, expressed no original description	-0.516035	0.562563
20.2.1	stress.abiotic.heat	ak360584	nearly identical (1107) AT4G24190 | Symbols: SHD | SHD (SHEPHERD); ATP binding / unfolded protein binding | chr4:12551902-12555851 REVERSEnearly identical (1340) ENPL_HORVU Endoplasmin homolog precursor (GRP94 homolog) - Hordeum vulgare (Barley)nearly identical (1259) loc_os06g50300 12006.m31934 protein endoplasmin homolog precursor, putative, expressed no original description	-1.13199	0.602384
20.2.2	stress.abiotic.cold	ak361801	weakly similar to ( 123) AT4G36020 | Symbols: CSDP1 | CSDP1 (cold shock domain protein 1); RNA binding / double-stranded DNA binding / nucleic acid binding / single-stranded DNA binding | chr4:17043443-17044342 REVERSEweakly similar to ( 128) GRP2_NICSY Glycine-rich protein 2 - Nicotiana sylvestris (Wood tobacco)weakly similar to ( 163) loc_os08g03520 12008.m04495 protein glycine-rich protein 2b,…	-0.541552	0.499785
20.2.3	stress.abiotic.drought/salt	ak365960	weakly similar to ( 129) AT3G06760 | Symbols: | INVOLVED IN: response to water deprivation; EXPRESSED IN: 24 plant structures; EXPRESSED DURING: 15 growth stages; CONTAINS InterPro DOMAIN/s: Drought induced 19 (InterPro:IPR008598); BEST Arabidopsis thaliana protein match is: HRB1 (HYPERSENSITIVE TO RED AND BLUE); protein binding (TAIR:AT5G49230.1). | chr3:2132971-2134355 FORWARDmoderately similar…	-0.416618	0.313322
20.2.3	stress.abiotic.drought/salt	mloc_43476.1	highly similar to ( 934) AT1G32090 | Symbols: | early-responsive to dehydration protein-related / ERD protein-related | chr1:11540244-11544041 REVERSEnearly identical (1207) loc_os10g42820 12010.m065352 protein RXW8, putative, expressed no original description	0.727757	-0.269644
20.2.3	stress.abiotic.drought/salt	mloc_11126.3	highly similar to ( 903) AT1G04430 | Symbols: | dehydration-responsive protein-related | chr1:1198860-1201301 FORWARDnearly identical (1142) loc_os10g33720 12010.m21920 protein ankyrin-like protein, putative, expressed no original description	-0.315801	0.172084
20.2.3	stress.abiotic.drought/salt	mloc_70309.2	highly similar to ( 789) AT5G04060 | Symbols: | dehydration-responsive protein-related | chr5:1099271-1101810 FORWARDhighly similar to (1000) loc_os05g31480 12005.m27582 protein ankyrin like protein, putative, expressed no original description	-0.481725	0.346917
20.2.3	stress.abiotic.drought/salt	mloc_65405.2	nearly identical (1053) AT4G02900 | Symbols: | early-responsive to dehydration protein-related / ERD protein-related | chr4:1284066-1287747 FORWARDnearly identical (1330) loc_os05g32720 12005.m07505 protein ERD4 protein, putative, expressed no original description	-1.69956	0.859912
20.2.4	stress.abiotic.touch/wounding	ak355456	weakly similar to ( 107) loc_os04g54280 12004.m10320 protein retrotransposon protein, putative, unclassified no original description	0.821113	-1.09405
20.2.99	stress.abiotic.unspecified	mloc_7319.1	weakly similar to ( 115) AT1G01170 | Symbols: | ozone-responsive stress-related protein, putative | chr1:74105-74443 REVERSEweakly similar to ( 118) loc_os06g02470 12006.m04980 protein ATOZI1, putative, expressed no original description	-1.34648	0.856224
20.2.99	stress.abiotic.unspecified	mloc_50963.2	very weakly similar to (97.4) AT3G09925 | Symbols: | pollen Ole e 1 allergen and extensin family protein | chr3:3051868-3052784 REVERSEmoderately similar to ( 205) loc_os10g39890 12010.m06760 protein pollen proteins Ole e I family protein, expressed no original description	0.601464	-0.948016
20.2.99	stress.abiotic.unspecified	mloc_69539.4	weakly similar to ( 135) AT1G68300 | Symbols: | universal stress protein (USP) family protein | chr1:25598518-25599261 REVERSEmoderately similar to ( 203) loc_os01g32780 12001.m09597 protein ethylene-responsive protein, putative, expressed no original description	0.63444	-0.925894
20.2.99	stress.abiotic.unspecified	mloc_66076.1	moderately similar to ( 219) AT1G11360 | Symbols: | universal stress protein (USP) family protein | chr1:3822171-3822899 REVERSEmoderately similar to ( 345) loc_os01g57450 12001.m11896 protein USP family protein, putative, expressed no original description	-0.452255	0.409309
20.2.99	stress.abiotic.unspecified	mloc_33124.1	weakly similar to ( 101) loc_os01g32780 12001.m09597 protein ethylene-responsive protein, putative, expressed no original description	0.449049	-0.201475
21.1	redox.thioredoxin	mloc_10762.1	weakly similar to ( 181) AT3G08710 | Symbols: ATH9 | ATH9 (thioredoxin H-type 9) | chr3:2645590-2646304 FORWARDweakly similar to ( 108) TRXH_WHEAT Thioredoxin H-type (TRX-H) (TrxTa) - Triticum aestivum (Wheat)moderately similar to ( 234) loc_os05g07690 12005.m27714 protein thioredoxin H-type, putative, expressed no original description	-0.653736	0.472835
21.1	redox.thioredoxin	ak372587	moderately similar to ( 280) AT2G18990 | Symbols: TXND9 | TXND9 (THIOREDOXIN DOMAIN-CONTAINING PROTEIN 9 HOMOLOG) | chr2:8238851-8239932 REVERSEmoderately similar to ( 345) loc_os08g15204 12008.m26827 protein thioredoxin domain-containing protein 9, putative, expressed no original description	-0.496413	0.199402
21.1.2	redox.thioredoxin.QSOX	ak362034	highly similar to ( 546) AT2G01270 | Symbols: AtQSOX2 | AtQSOX2 (quiescin-sulfhydryl oxidase 2); thiol oxidase | chr2:139457-142141 FORWARDhighly similar to ( 716) loc_os05g47930 12005.m27953 protein OsQSOXL1 - Oryza sativa quiescin-sulfhydryl oxidase-like, expressed no original description	-0.244123	0.161866
21.2	redox.ascorbate and glutathione	mloc_59533.1	moderately similar to ( 221) AT2G32720 | Symbols: B5 #4, ATCB5-B, CB5-B | CB5-B (CYTOCHROME B5 ISOFORM B); heme binding | chr2:13877013-13878447 REVERSEmoderately similar to ( 244) CYB5_ORYSA Cytochrome b5 - Oryza sativa (Rice)moderately similar to ( 251) loc_os01g73990 12001.m13426 protein cytochrome b5, putative, expressed no original description	-0.24463	0.28344
21.2	redox.ascorbate and glutathione	mloc_4453.1	moderately similar to ( 211) AT4G18260 | Symbols: | cytochrome B561-related | chr4:10093524-10097337 REVERSEmoderately similar to ( 355) loc_os01g47620 12001.m10956 protein expressed protein no original description	-0.558851	0.168792
21.2.1	redox.ascorbate and glutathione.ascorbate	ak359422	moderately similar to ( 299) AT1G75270 | Symbols: DHAR2 | DHAR2 (DEHYDROASCORBATE REDUCTASE 2); glutathione binding / glutathione dehydrogenase (ascorbate) | chr1:28250255-28251237 REVERSEmoderately similar to ( 384) loc_os05g02530 12005.m04789 protein chloride intracellular channel 6, putative, expressed no original description	0.800606	-0.664119
21.2.1	redox.ascorbate and glutathione.ascorbate	ak357867	highly similar to ( 652) AT1G63940 | Symbols: MDAR6 | monodehydroascorbate reductase, putative | chr1:23730095-23733534 FORWARDmoderately similar to ( 350) MDAR_PEA Monodehydroascorbate reductase (EC 1.6.5.4) (MDAR) (Ascorbate free radical reductase) (AFR reductase) - Pisum sativum (Garden pea)highly similar to ( 767) loc_os08g05570 12008.m26579 protein monodehydroascorbate reductase, chloroplast…	0.852029	-0.387376
21.2.1.1	redox.ascorbate and glutathione.ascorbate.GME	mloc_10328.1	weakly similar to ( 197) AT5G28840 | Symbols: GME | GME (GDP-D-MANNOSE 3',5'-EPIMERASE); GDP-mannose 3,5-epimerase/ NAD or NADH binding / catalytic | chr5:10862472-10864024 REVERSEmoderately similar to ( 202) GME2_ORYSA GDP-mannose 3,5-epimerase 2 (EC 5.1.3.18) (GDP-Man 3,5-epimerase 2) - Oryza sativa (Rice)moderately similar to ( 202) loc_os11g37890 12011.m28901 protein GDP-mannose 3,5-epimerase…	-0.338145	0.363375
21.3	redox.heme	ak376331	weakly similar to ( 164) AT2G16060 | Symbols: GLB1, AHB1, ARATH GLB1, NSHB1, ATGLB1 | AHB1 (ARABIDOPSIS HEMOGLOBIN 1); oxygen binding / oxygen transporter | chr2:6982782-6983522 REVERSEweakly similar to ( 163) HBL1_ORYSA Non-symbiotic hemoglobin 1 (rHb1) (ORYsa GLB1a) - Oryza sativa (Rice)weakly similar to ( 196) loc_os05g44140 12005.m08540 protein non-symbiotic hemoglobin 2, putative no original…	1.26337	-0.580696
21.3	redox.heme	mloc_75646.1	moderately similar to ( 229) AT2G16060 | Symbols: GLB1, AHB1, ARATH GLB1, NSHB1, ATGLB1 | AHB1 (ARABIDOPSIS HEMOGLOBIN 1); oxygen binding / oxygen transporter | chr2:6982782-6983522 REVERSEmoderately similar to ( 322) HBL_HORVU Non-symbiotic hemoglobin (HORvu GLB1) (Nonlegume hemoglobin) - Hordeum vulgare (Barley)moderately similar to ( 273) loc_os03g12510 12003.m06701 protein non-symbiotic hemog…	0.914932	-2.31893
21.4	redox.glutaredoxins	mloc_74140.1	weakly similar to ( 116) AT2G47870 | Symbols: | glutaredoxin family protein | chr2:19603339-19603650 FORWARDweakly similar to ( 166) loc_os12g35340 12012.m07327 protein OsGrx_C11 - glutaredoxin subgroup III, expressed no original description	3.51019	-1.0108
21.4	redox.glutaredoxins	mloc_62185.1	weakly similar to ( 158) AT5G06470 | Symbols: | glutaredoxin family protein | chr5:1974659-1975378 REVERSEmoderately similar to ( 318) loc_os07g06600 12007.m05120 protein electron transporter/ thiol-disulfide exchange intermediate, putative, expressed no original description	-0.739241	0.586134
21.4	redox.glutaredoxins	mloc_55037.1	weakly similar to ( 131) AT5G18600 | Symbols: | glutaredoxin family protein | chr5:6183466-6183774 REVERSEweakly similar to ( 196) loc_os12g35330 12012.m07326 protein OsGrx_C12 - glutaredoxin subgroup III no original description	3.5711	-4.12114
21.4	redox.glutaredoxins	mloc_28768.1	weakly similar to ( 116) AT4G15700 | Symbols: | glutaredoxin family protein | chr4:8937545-8937853 FORWARDweakly similar to ( 171) loc_os12g35330 12012.m07326 protein OsGrx_C12 - glutaredoxin subgroup III no original description	2.62634	-1.66181
21.4	redox.glutaredoxins	mloc_13482.1	moderately similar to ( 493) AT4G08550 | Symbols: | electron carrier/ protein disulfide oxidoreductase | chr4:5444345-5446825 FORWARDhighly similar to ( 986) loc_os06g12030 12006.m32020 protein electron transporter, putative, expressed no original description	-1.83698	0.675981
22.2.1	polyamine metabolism.degradation.polyamin oxidase	mloc_38658.1	moderately similar to ( 423) AT5G13700 | Symbols: ATPAO1, APAO, PAO1 | ATPAO1 (ARABIDOPSIS THALIANA POLYAMINE OXIDASE 1); FAD binding / polyamine oxidase | chr5:4420222-4422974 REVERSEhighly similar to ( 738) PAO_MAIZE Polyamine oxidase precursor (EC 1.5.3.11) - Zea mays (Maize)highly similar to ( 708) loc_os09g20284 12009.m05235 protein polyamine oxidase precursor, putative, expressed no origina…	2.14353	-5.08048
23.1.1.10	nucleotide metabolism.synthesis.pyrimidine.CTP synthetase	ak367678	highly similar to ( 840) AT3G12670 | Symbols: emb2742 | emb2742 (embryo defective 2742); CTP synthase/ catalytic | chr3:4020351-4024086 REVERSEhighly similar to ( 972) loc_os01g43020 12001.m10565 protein CTP synthase, putative, expressed no original description	-0.744397	0.497293
23.2	nucleotide metabolism.degradation	mloc_16300.1	moderately similar to ( 392) AT5G18280 | Symbols: ATAPY2, APY2 | ATAPY2 (ARABIDOPSIS THALIANA APYRASE 2); ATPase/ nucleotide diphosphatase | chr5:6050799-6054875 REVERSEmoderately similar to ( 409) NTPA_PEA Nucleoside-triphosphatase (EC 3.6.1.15) (Nucleoside triphosphate phosphohydrolase) (NTPase) (Apyrase) - Pisum sativum (Garden pea)highly similar to ( 620) loc_os11g03290 12011.m04525 protein n…	1.22855	-2.71764
23.2	nucleotide metabolism.degradation	ak374443	moderately similar to ( 423) AT2G02970 | Symbols: | nucleoside phosphatase family protein / GDA1/CD39 family protein | chr2:865395-868007 REVERSEweakly similar to ( 132) NTPA_PEA Nucleoside-triphosphatase (EC 3.6.1.15) (Nucleoside triphosphate phosphohydrolase) (NTPase) (Apyrase) - Pisum sativum (Garden pea)highly similar to ( 661) loc_os03g26080 12003.m07953 protein nucleoside-triphosphatase, pu…	-0.153648	0.088648
23.2	nucleotide metabolism.degradation	mloc_11064.1	moderately similar to ( 435) AT2G36310 | Symbols: URH1 | URH1 (URIDINE-RIBOHYDROLASE 1); adenosine nucleosidase/ hydrolase/ inosine nucleosidase/ uridine nucleosidase | chr2:15224692-15226633 REVERSEhighly similar to ( 526) loc_os09g39440 12009.m06882 protein pyrimidine-specific ribonucleoside hydrolase rihB, putative, expressed no original description	-0.69504	0.313175
23.2.1.4	nucleotide metabolism.degradation.pyrimidine.dihydropyrimidinase	ak357337	highly similar to ( 780) AT5G12200 | Symbols: | dihydropyrimidinase / DHPase / dihydropyrimidine amidohydrolase / hydantoinase (PYD2) | chr5:3941700-3944727 REVERSEhighly similar to ( 922) loc_os01g59340 12001.m42737 protein dihydropyrimidinase, putative, expressed no original description	-0.141303	0.190245
23.3	nucleotide metabolism.salvage	mloc_63902.1	highly similar to ( 550) AT1G72040 | Symbols: | deoxynucleoside kinase family | chr1:27112159-27114248 REVERSEhighly similar to ( 657) loc_os01g65350 12001.m12648 protein ATP binding protein, putative, expressed no original description	-0.51884	0.662657
23.3.3	nucleotide metabolism.salvage.NUDIX hydrolases	ak377094	moderately similar to ( 404) AT5G19460 | Symbols: atnudt20 | atnudt20 (Arabidopsis thaliana Nudix hydrolase homolog 20); hydrolase | chr5:6563112-6565178 FORWARDhighly similar to ( 557) loc_os09g15340 12009.m04796 protein nudix hydrolase 24, chloroplast precursor, putative, expressed no original description	-0.441939	0.496585
23.3.3	nucleotide metabolism.salvage.NUDIX hydrolases	mloc_64862.1	moderately similar to ( 223) AT3G12600 | Symbols: atnudt16 | atnudt16 (Arabidopsis thaliana Nudix hydrolase homolog 16); hydrolase | chr3:4004676-4005995 FORWARDmoderately similar to ( 322) loc_os03g59580 12003.m10855 protein nudix hydrolase 13, mitochondrial precursor, putative, expressed no original description	-0.0572976	0.40913
23.3.3	nucleotide metabolism.salvage.NUDIX hydrolases	mloc_57605.1	weakly similar to ( 177) AT3G26690 | Symbols: ATNUDT13, ATNUDX13 | ATNUDX13 (ARABIDOPSIS THALIANA NUDIX HYDROLASE HOMOLOG 13); bis(5'-adenosyl)-pentaphosphatase/ hydrolase | chr3:9804418-9805398 REVERSEmoderately similar to ( 240) loc_os02g32060 12002.m100219 protein nudix hydrolase 13, mitochondrial precursor, putative, expressed no original description	0.506373	-1.29207
23.4.3	nucleotide metabolism.phosphotransfer and pyrophosphatases.uridylate kinase	mloc_13599.2	moderately similar to ( 256) AT5G26667 | Symbols: PYR6 | PYR6; cytidylate kinase/ uridylate kinase | chr5:9276659-9278091 FORWARDvery weakly similar to (95.5) KADC_MAIZE Adenylate kinase, chloroplast (EC 2.7.4.3) (ATP-AMP transphosphorylase) - Zea mays (Maize)moderately similar to ( 352) loc_os06g02000 12006.m091573 protein uridylate kinase, putative, expressed no original description	-0.465647	0.748647
23.4.99	nucleotide metabolism.phosphotransfer and pyrophosphatases.misc	ak363583	moderately similar to ( 391) AT3G57560 | Symbols: | aspartate/glutamate/uridylate kinase family protein | chr3:21311164-21312207 REVERSEhighly similar to ( 546) loc_os04g46460 12004.m35181 protein acetylglutamate kinase, putative, expressed no original description	0.968375	-0.448489
24.1	Biodegradation of Xenobiotics.hydroxyacylglutathione hydrolase	mloc_57915.1	moderately similar to ( 415) AT1G06130 | Symbols: GLX2-4 | GLX2-4 (glyoxalase 2-4); hydrolase/ hydroxyacylglutathione hydrolase/ zinc ion binding | chr1:1858034-1860640 REVERSEhighly similar to ( 602) loc_os09g34100 12009.m06459 protein hydroxyacylglutathione hydrolase 2, mitochondrial precursor, putative, expressed no original description	0.159194	-0.33619
25	C1-metabolism	ak250029.1	highly similar to ( 989) AT2G44160 | Symbols: MTHFR2 | MTHFR2 (METHYLENETETRAHYDROFOLATE REDUCTASE 2); methylenetetrahydrofolate reductase (NADPH) | chr2:18262301-18265185 FORWARDnearly identical (1127) MTHR_ORYSA Probable methylenetetrahydrofolate reductase (EC 1.5.1.20) - Oryza sativa (Rice)nearly identical (1127) loc_os03g60090 12003.m35475 protein methylenetetrahydrofolate reductase, putative…	1.28858	-0.631315
25.5	C1-metabolism.Methylenetetrahydrofolate dehydrogenase & Methenyltetrahydrofolate cyclohydrolase	mloc_65637.1	moderately similar to ( 414) AT2G38660 | Symbols: | tetrahydrofolate dehydrogenase/cyclohydrolase, putative | chr2:16166392-16168194 FORWARDhighly similar to ( 569) loc_os09g15810 12009.m059962 protein folD bifunctional protein, putative, expressed no original description	-0.510359	0.552072
26.1	misc.misc2	mloc_22069.1	moderately similar to ( 329) AT4G25720 | Symbols: ATQC, QC, QCT | QC (GLUTAMINYL CYCLASE); catalytic/ glutaminyl-peptide cyclotransferase | chr4:13099929-13102470 REVERSEmoderately similar to ( 467) loc_os06g01410 12006.m04880 protein glutamine cyclotransferase precursor, putative, expressed no original description	-0.467603	0.278281
26.1	misc.misc2	ak366083	moderately similar to ( 455) AT3G18270 | Symbols: CYP77A5P | CYP77A5P; catalytic | chr3:6262010-6264025 FORWARDhighly similar to ( 630) loc_os01g04630 12001.m07098 protein muconate cycloisomerase-like protein, putative, expressed no original description	0.718046	-1.2345
26.1	misc.misc2	ak370389	moderately similar to ( 274) AT1G15390 | Symbols: PDF1A, ATDEF1 | PDF1A (PEPTIDE DEFORMYLASE 1A); peptide deformylase | chr1:5294653-5295625 FORWARDmoderately similar to ( 351) loc_os01g37510 12001.m10040 protein peptide deformylase, mitochondrial precursor, putative, expressed no original description	0.463987	-0.427516
26.1	misc.misc2	mloc_34425.1	moderately similar to ( 303) AT3G23600 | Symbols: | dienelactone hydrolase family protein | chr3:8473833-8475655 FORWARDweakly similar to ( 176) E134_MAIZE Endo-1,3;1,4-beta-D-glucanase precursor (EC 3.2.1.-) - Zea mays (Maize)moderately similar to ( 415) loc_os05g33100 12005.m07542 protein endo-1,3;1,4-beta-D-glucanase precursor, putative, expressed no original description	-0.940615	0.663551
26.2	misc.UDP glucosyl and glucoronyl transferases	mloc_51134.1	highly similar to ( 717) AT1G27440 | Symbols: GUT2, IRX10, ATGUT1 | GUT2; catalytic/ glucuronoxylan glucuronosyltransferase | chr1:9529265-9531213 REVERSEhighly similar to ( 806) loc_os04g32670 12004.m08365 protein secondary cell wall-related glycosyltransferase family 47, putative, expressed no original description	-0.389839	0.247507
26.2	misc.UDP glucosyl and glucoronyl transferases	mloc_3787.1	moderately similar to ( 322) AT3G16520 | Symbols: UGT88A1 | UDP-glucoronosyl/UDP-glucosyl transferase family protein | chr3:5618847-5620833 REVERSEweakly similar to ( 166) CZOG2_MAIZE Cis-zeatin O-glucosyltransferase 2 (EC 2.4.1.215) (cisZOG2) - Zea mays (Maize)highly similar to ( 583) loc_os01g53370 12001.m11505 protein anthocyanidin 5,3-O-glucosyltransferase, putative, expressed no original des…	-3.97315	1.14691
26.2	misc.UDP glucosyl and glucoronyl transferases	ak366492	moderately similar to ( 347) AT2G43820 | Symbols: GT, UGT74F2 | UGT74F2 (UDP-GLUCOSYLTRANSFERASE 74F2); UDP-glucose:4-aminobenzoate acylglucosyltransferase/ UDP-glucosyltransferase/ UDP-glycosyltransferase/ transferase, transferring glycosyl groups / transferase, transferring hexosyl groups | chr2:18152279-18153715 FORWARDmoderately similar to ( 297) IAAG_MAIZE Indole-3-acetate beta-glucosyltrans…	-1.12208	0.618503
26.2	misc.UDP glucosyl and glucoronyl transferases	ak356427	moderately similar to ( 337) AT2G15480 | Symbols: UGT73B5 | UGT73B5 (UDP-glucosyl transferase 73B5); UDP-glucosyltransferase/ UDP-glycosyltransferase/ quercetin 3-O-glucosyltransferase/ transferase, transferring glycosyl groups | chr2:6758817-6760452 FORWARDweakly similar to ( 155) ZOX_PHAVU Zeatin O-xylosyltransferase (EC 2.4.2.40) (Zeatin O-beta-D-xylosyltransferase) - Phaseolus vulgaris (Kidne…	-3.38178	2.48475
26.2	misc.UDP glucosyl and glucoronyl transferases	mloc_72705.2	highly similar to ( 946) AT4G01210 | Symbols: | transferase, transferring glycosyl groups | chr4:507738-512362 REVERSEnearly identical (1462) loc_os01g43380 12001.m10601 protein transferase, transferring glycosyl groups, putative, expressed no original description	-0.8037	0.517339
26.2	misc.UDP glucosyl and glucoronyl transferases	ak365256	moderately similar to ( 379) AT2G22900 | Symbols: | galactosyl transferase GMA12/MNN10 family protein | chr2:9744359-9746193 REVERSEhighly similar to ( 560) loc_os11g34390 12011.m07297 protein glycosyltransferase 6, putative, expressed no original description	-1.74133	0.773824
26.2	misc.UDP glucosyl and glucoronyl transferases	mloc_53679.1	moderately similar to ( 304) AT1G05530 | Symbols: UGT75B2, UGT2 | UGT75B2 (UDP-GLUCOSYL TRANSFERASE 75B2); UDP-glucosyltransferase/ UDP-glycosyltransferase/ abscisic acid glucosyltransferase/ transferase, transferring glycosyl groups | chr1:1636496-1637863 REVERSEmoderately similar to ( 251) IAAG_MAIZE Indole-3-acetate beta-glucosyltransferase (EC 2.4.1.121) (IAA-Glu synthetase) ((Uridine 5'-diph…	-1.25437	0.773697
26.2	misc.UDP glucosyl and glucoronyl transferases	mloc_6274.1	highly similar to ( 713) AT1G27440 | Symbols: GUT2, IRX10, ATGUT1 | GUT2; catalytic/ glucuronoxylan glucuronosyltransferase | chr1:9529265-9531213 REVERSEhighly similar to ( 801) loc_os02g32110 12002.m08304 protein secondary cell wall-related glycosyltransferase family 47, putative, expressed no original description	-0.635556	0.0474514
26.2	misc.UDP glucosyl and glucoronyl transferases	ak365271	moderately similar to ( 469) AT1G22360 | Symbols: AtUGT85A2 | AtUGT85A2 (UDP-glucosyl transferase 85A2); UDP-glycosyltransferase/ glucuronosyltransferase/ transferase, transferring glycosyl groups | chr1:7895068-7897527 REVERSEweakly similar to ( 178) UFO3_MAIZE Anthocyanidin 3-O-glucosyltransferase (EC 2.4.1.115) (Flavonol 3-O-glucosyltransferase) (UDP-glucose flavonoid 3-O-glucosyltransferase) …	-2.15326	0.496718
26.2	misc.UDP glucosyl and glucoronyl transferases	mloc_16831.2	moderately similar to ( 260) AT4G14090 | Symbols: | UDP-glucoronosyl/UDP-glucosyl transferase family protein | chr4:8122434-8123804 REVERSEmoderately similar to ( 229) IAAG_MAIZE Indole-3-acetate beta-glucosyltransferase (EC 2.4.1.121) (IAA-Glu synthetase) ((Uridine 5'-diphosphate-glucose:indol-3-ylacetyl)-beta-D-glucosyl transferase) - Zea mays (Maize)moderately similar to ( 465) loc_os11g04860 …	-1.86731	0.928183
26.2	misc.UDP glucosyl and glucoronyl transferases	ak373811	moderately similar to ( 310) AT3G16520 | Symbols: UGT88A1 | UDP-glucoronosyl/UDP-glucosyl transferase family protein | chr3:5618847-5620833 REVERSEweakly similar to ( 144) UFOG_SOLME Anthocyanidin 3-O-glucosyltransferase (EC 2.4.1.115) (Flavonol 3-O-glucosyltransferase) (UDP-glucose flavonoid 3-O-glucosyltransferase) - Solanum melongena (Eggplant) (Aubergine)highly similar to ( 650) loc_os01g5335…	-3.55595	1.20175
26.2	misc.UDP glucosyl and glucoronyl transferases	ak356492	weakly similar to ( 166) AT2G15490 | Symbols: UGT73B4 | UGT73B4 (UDP-GLYCOSYLTRANSFERASE 73B4); UDP-glucosyltransferase/ UDP-glycosyltransferase/ quercetin 3-O-glucosyltransferase/ quercetin 7-O-glucosyltransferase/ transferase, transferring glycosyl groups | chr2:6761750-6763398 FORWARDmoderately similar to ( 467) CZOG_SORBI Putative cis-zeatin O-glucosyltransferase (EC 2.4.1.215) - Sorghum bico…	-1.45967	0.704961
26.2	misc.UDP glucosyl and glucoronyl transferases	mloc_13654.1	moderately similar to ( 363) AT2G30140 | Symbols: | UDP-glucoronosyl/UDP-glucosyl transferase family protein | chr2:12872200-12873691 FORWARDweakly similar to ( 186) IAAG_MAIZE Indole-3-acetate beta-glucosyltransferase (EC 2.4.1.121) (IAA-Glu synthetase) ((Uridine 5'-diphosphate-glucose:indol-3-ylacetyl)-beta-D-glucosyl transferase) - Zea mays (Maize)highly similar to ( 577) loc_os05g41400 12005.…	-0.765339	0.533186
26.2	misc.UDP glucosyl and glucoronyl transferases	mloc_38530.1	moderately similar to ( 316) AT3G53150 | Symbols: UGT73D1 | UGT73D1 (UDP-glucosyl transferase 73D1); UDP-glycosyltransferase/ transferase, transferring hexosyl groups | chr3:19697736-19699259 REVERSEweakly similar to ( 142) IAAG_MAIZE Indole-3-acetate beta-glucosyltransferase (EC 2.4.1.121) (IAA-Glu synthetase) ((Uridine 5'-diphosphate-glucose:indol-3-ylacetyl)-beta-D-glucosyl transferase) - Zea …	0.687066	-3.18502
26.2	misc.UDP glucosyl and glucoronyl transferases	ak368174	highly similar to ( 794) AT5G04500 | Symbols: | glycosyltransferase family protein 47 | chr5:1283604-1286155 FORWARDnearly identical (1260) loc_os05g46260 12005.m08751 protein expressed protein no original description	-1.05777	0.587016
26.2	misc.UDP glucosyl and glucoronyl transferases	ak362851	moderately similar to ( 270) AT5G49690 | Symbols: | UDP-glucoronosyl/UDP-glucosyl transferase family protein | chr5:20189968-20191350 REVERSEweakly similar to ( 140) UFOG_PETHY Anthocyanidin 3-O-glucosyltransferase (EC 2.4.1.115) (Flavonol 3-O-glucosyltransferase) (UDP-glucose flavonoid 3-O-glucosyltransferase) (Anthocyanin rhamnosyl transferase) - Petunia hybrida (Petunia)highly similar to ( 544…	-3.38837	0.586719
26.2	misc.UDP glucosyl and glucoronyl transferases	ak353930	highly similar to ( 794) AT5G04500 | Symbols: | glycosyltransferase family protein 47 | chr5:1283604-1286155 FORWARDnearly identical (1280) loc_os05g46260 12005.m08751 protein expressed protein no original description	-1.28919	0.625883
26.2	misc.UDP glucosyl and glucoronyl transferases	mloc_53307.1	weakly similar to ( 165) AT2G15490 | Symbols: UGT73B4 | UGT73B4 (UDP-GLYCOSYLTRANSFERASE 73B4); UDP-glucosyltransferase/ UDP-glycosyltransferase/ quercetin 3-O-glucosyltransferase/ quercetin 7-O-glucosyltransferase/ transferase, transferring glycosyl groups | chr2:6761750-6763398 FORWARDmoderately similar to ( 434) CZOG_SORBI Putative cis-zeatin O-glucosyltransferase (EC 2.4.1.215) - Sorghum bico…	-1.51104	0.764534
26.2	misc.UDP glucosyl and glucoronyl transferases	ak369236	moderately similar to ( 355) AT2G43820 | Symbols: GT, UGT74F2 | UGT74F2 (UDP-GLUCOSYLTRANSFERASE 74F2); UDP-glucose:4-aminobenzoate acylglucosyltransferase/ UDP-glucosyltransferase/ UDP-glycosyltransferase/ transferase, transferring glycosyl groups / transferase, transferring hexosyl groups | chr2:18152279-18153715 FORWARDmoderately similar to ( 303) IAAG_MAIZE Indole-3-acetate beta-glucosyltrans…	-0.892362	0.835107
26.2	misc.UDP glucosyl and glucoronyl transferases	ak365816	moderately similar to ( 312) AT2G15480 | Symbols: UGT73B5 | UGT73B5 (UDP-glucosyl transferase 73B5); UDP-glucosyltransferase/ UDP-glycosyltransferase/ quercetin 3-O-glucosyltransferase/ transferase, transferring glycosyl groups | chr2:6758817-6760452 FORWARDweakly similar to ( 152) ZOX_PHAVU Zeatin O-xylosyltransferase (EC 2.4.2.40) (Zeatin O-beta-D-xylosyltransferase) - Phaseolus vulgaris (Kidne…	-1.32924	0.605305
26.2	misc.UDP glucosyl and glucoronyl transferases	mloc_79717.1	weakly similar to ( 169) AT2G15490 | Symbols: UGT73B4 | UGT73B4 (UDP-GLYCOSYLTRANSFERASE 73B4); UDP-glucosyltransferase/ UDP-glycosyltransferase/ quercetin 3-O-glucosyltransferase/ quercetin 7-O-glucosyltransferase/ transferase, transferring glycosyl groups | chr2:6761750-6763398 FORWARDhighly similar to ( 670) CZOG1_MAIZE Cis-zeatin O-glucosyltransferase 1 (EC 2.4.1.215) (cisZOG1) - Zea mays (Ma…	-1.81042	1.14915
26.2	misc.UDP glucosyl and glucoronyl transferases	mloc_34510.1	moderately similar to ( 324) AT3G11340 | Symbols: | UDP-glucoronosyl/UDP-glucosyl transferase family protein | chr3:3556728-3558149 FORWARDmoderately similar to ( 201) UFO3_MAIZE Anthocyanidin 3-O-glucosyltransferase (EC 2.4.1.115) (Flavonol 3-O-glucosyltransferase) (UDP-glucose flavonoid 3-O-glucosyltransferase) (Bronze-1) (Bz-W22 allele) - Zea mays (Maize)highly similar to ( 577) loc_os07g13800…	-3.43179	1.22678
26.2	misc.UDP glucosyl and glucoronyl transferases	mloc_64806.1	highly similar to ( 729) AT5G61840 | Symbols: GUT1 | GUT1; catalytic/ glucuronoxylan glucuronosyltransferase | chr5:24839365-24841703 REVERSEhighly similar to ( 783) loc_os01g70200 12001.m13068 protein secondary cell wall-related glycosyltransferase family 47, putative, expressed no original description	-0.613319	0.443645
26.2	misc.UDP glucosyl and glucoronyl transferases	mloc_12219.1	moderately similar to ( 276) AT3G02100 | Symbols: | UDP-glucoronosyl/UDP-glucosyl transferase family protein | chr3:368840-370484 REVERSEweakly similar to ( 170) IAAG_MAIZE Indole-3-acetate beta-glucosyltransferase (EC 2.4.1.121) (IAA-Glu synthetase) ((Uridine 5'-diphosphate-glucose:indol-3-ylacetyl)-beta-D-glucosyl transferase) - Zea mays (Maize)highly similar to ( 588) loc_os10g17489 12010.m048…	-3.16347	0.913189
26.2	misc.UDP glucosyl and glucoronyl transferases	mloc_32502.1	weakly similar to ( 102) loc_os06g12390 12006.m091654 protein transferase, transferring glycosyl groups, putative, expressed no original description	-1.23342	0.0952969
26.3	misc.gluco-, galacto- and mannosidases	mloc_13058.1	highly similar to ( 547) AT1G02850 | Symbols: BGLU11 | BGLU11 (BETA GLUCOSIDASE 11); catalytic/ cation binding / hydrolase, hydrolyzing O-glycosyl compounds | chr1:630569-633085 FORWARDmoderately similar to ( 349) BGLC_MAIZE Beta-glucosidase, chloroplast precursor (EC 3.2.1.21) (Gentiobiase) (Cellobiase) (Beta-D-glucoside glucohydrolase) - Zea mays (Maize)highly similar to ( 838) loc_os05g30350 1…	-1.47526	1.05608
26.4	misc.beta 1,3 glucan hydrolases	mloc_16777.1	weakly similar to ( 119) E13B_MAIZE Glucan endo-1,3-beta-glucosidase, acidic isoform precursor (EC 3.2.1.39) ((1->3)-beta-glucan endohydrolase) ((1->3)-beta-glucanase) (Beta-1,3-endoglucanase) - Zea mays (Maize)weakly similar to ( 143) loc_os01g71340 12001.m13177 protein glucan endo-1,3-beta-glucosidase, acidic isoform precursor, putative, expressed no original description	-2.31774	0.474135
26.4	misc.beta 1,3 glucan hydrolases	ak369274	weakly similar to ( 112) AT3G13560 | Symbols: | glycosyl hydrolase family 17 protein | chr3:4425484-4427284 REVERSEvery weakly similar to (92.8) E13B_WHEAT Glucan endo-1,3-beta-glucosidase precursor (EC 3.2.1.39) ((1->3)-beta-glucan endohydrolase) ((1->3)-beta-glucanase) (Beta-1,3-endoglucanase) - Triticum aestivum (Wheat)weakly similar to ( 185) loc_os07g43940 12007.m29009 protein glucan endo-1,…	-0.462998	0.370927
26.6	misc.O-methyl transferases	mloc_36734.1	moderately similar to ( 488) AT1G04870 | Symbols: PRMT10, ATPRMT10 | PRMT10; [myelin basic protein]-arginine N-methyltransferase/ histone-arginine N-methyltransferase/ methyltransferase/ protein-arginine omega-N asymmetric methyltransferase/ protein-arginine omega-N monomethyltransferase | chr1:1373485-1375598 REVERSEhighly similar to ( 642) loc_os06g05090 12006.m091600 protein methyltransferase,…	-0.943909	0.735346
26.7	misc.oxidases - copper, flavone etc	mloc_38658.1	moderately similar to ( 423) AT5G13700 | Symbols: ATPAO1, APAO, PAO1 | ATPAO1 (ARABIDOPSIS THALIANA POLYAMINE OXIDASE 1); FAD binding / polyamine oxidase | chr5:4420222-4422974 REVERSEhighly similar to ( 738) PAO_MAIZE Polyamine oxidase precursor (EC 1.5.3.11) - Zea mays (Maize)highly similar to ( 708) loc_os09g20284 12009.m05235 protein polyamine oxidase precursor, putative, expressed no origina…	2.14353	-5.08048
26.7	misc.oxidases - copper, flavone etc	mloc_11896.2	moderately similar to ( 363) AT1G19250 | Symbols: FMO1 | FMO1 (FLAVIN-DEPENDENT MONOOXYGENASE 1); FAD binding / NADP or NADPH binding / electron carrier/ flavin-containing monooxygenase/ monooxygenase/ oxidoreductase | chr1:6650656-6653053 REVERSEhighly similar to ( 945) loc_os09g37620 12009.m06709 protein monooxygenase/ oxidoreductase, putative, expressed no original description	1.49588	-0.0920273
26.7	misc.oxidases - copper, flavone etc	ak362932	moderately similar to ( 309) AT1G21430 | Symbols: YUC11 | YUC11; FAD binding / NADP or NADPH binding / flavin-containing monooxygenase/ monooxygenase/ oxidoreductase | chr1:7500845-7502186 FORWARDmoderately similar to ( 438) loc_os01g16714 12001.m08267 protein disulfide oxidoreductase/ monooxygenase/ oxidoreductase, putative, expressed no original description	-1.64944	0.947004
26.7	misc.oxidases - copper, flavone etc	ak363561	highly similar to ( 513) AT1G49670 | Symbols: NQR | NQR; binding / catalytic/ oxidoreductase/ zinc ion binding | chr1:18381591-18386021 REVERSEvery weakly similar to (89.7) FABG2_BRANA 3-oxoacyl-[acyl-carrier-protein] reductase 2, chloroplast precursor (EC 1.1.1.100) (3-ketoacyl-acyl carrier protein reductase 2) - Brassica napus (Rape)highly similar to ( 620) loc_os09g28570 12009.m22117 protein z…	0.197714	-0.155539
26.7	misc.oxidases - copper, flavone etc	mloc_46161.1	moderately similar to ( 309) AT1G21430 | Symbols: YUC11 | YUC11; FAD binding / NADP or NADPH binding / flavin-containing monooxygenase/ monooxygenase/ oxidoreductase | chr1:7500845-7502186 FORWARDmoderately similar to ( 438) loc_os01g16714 12001.m08267 protein disulfide oxidoreductase/ monooxygenase/ oxidoreductase, putative, expressed no original description	-1.79459	0.916708
26.7	misc.oxidases - copper, flavone etc	mloc_10503.1	moderately similar to ( 368) AT1G19250 | Symbols: FMO1 | FMO1 (FLAVIN-DEPENDENT MONOOXYGENASE 1); FAD binding / NADP or NADPH binding / electron carrier/ flavin-containing monooxygenase/ monooxygenase/ oxidoreductase | chr1:6650656-6653053 REVERSEhighly similar to ( 769) loc_os09g37650 12009.m22187 protein monooxygenase/ oxidoreductase, putative, expressed no original description	-2.37327	1.0735
26.7	misc.oxidases - copper, flavone etc	mloc_12234.1	moderately similar to ( 463) AT3G03080 | Symbols: | NADP-dependent oxidoreductase, putative | chr3:698530-700278 REVERSEhighly similar to ( 519) loc_os12g12470 12012.m26868 protein NADP-dependent oxidoreductase P1, putative, expressed no original description	-0.442426	1.01363
26.7	misc.oxidases - copper, flavone etc	ak364926	highly similar to ( 586) AT3G24200 | Symbols: | FAD binding / monooxygenase/ oxidoreductase/ oxidoreductase, acting on paired donors, with incorporation or reduction of molecular oxygen, NADH or NADPH as one donor, and incorporation of one atom of oxygen | chr3:8748095-8751166 REVERSEhighly similar to ( 822) loc_os03g62260 12003.m11104 protein monooxygenase/ oxidoreductase, putative, expressed no…	-0.354782	0.211161
26.8	misc.nitrilases, *nitrile lyases, berberine bridge enzymes, reticuline oxidases, troponine reductases	mloc_55242.4	moderately similar to ( 218) AT2G23620 | Symbols: ATMES1, MES1 | MES1 (METHYL ESTERASE 1); hydrolase, acting on ester bonds / methyl indole-3-acetate esterase/ methyl jasmonate esterase/ methyl salicylate esterase | chr2:10047462-10049248 REVERSEmoderately similar to ( 204) HNL_HEVBR (S)-acetone-cyanohydrin lyase (EC 4.1.2.39) ((S)-hydroxynitrile lyase) ((S)-hydroxynitrilase) (Oxynitrilase) - Hev…	-1.42014	0.936277
26.8	misc.nitrilases, *nitrile lyases, berberine bridge enzymes, reticuline oxidases, troponine reductases	mloc_80073.1	moderately similar to ( 387) AT4G34880 | Symbols: | amidase family protein | chr4:16615549-16617424 FORWARDhighly similar to ( 640) loc_os04g10460 12004.m06299 protein amidase, putative, expressed no original description	-0.322116	0.370072
26.8	misc.nitrilases, *nitrile lyases, berberine bridge enzymes, reticuline oxidases, troponine reductases	ak359124	weakly similar to ( 126) AT2G23620 | Symbols: ATMES1, MES1 | MES1 (METHYL ESTERASE 1); hydrolase, acting on ester bonds / methyl indole-3-acetate esterase/ methyl jasmonate esterase/ methyl salicylate esterase | chr2:10047462-10049248 REVERSEweakly similar to ( 118) HNL_HEVBR (S)-acetone-cyanohydrin lyase (EC 4.1.2.39) ((S)-hydroxynitrile lyase) ((S)-hydroxynitrilase) (Oxynitrilase) - Hevea brasi…	-2.86969	0.836057
26.8	misc.nitrilases, *nitrile lyases, berberine bridge enzymes, reticuline oxidases, troponine reductases	mloc_60550.3	highly similar to ( 751) AT5G07360 | Symbols: | amidase family protein | chr5:2326925-2330011 REVERSEhighly similar to ( 978) loc_os11g33090 12011.m07210 protein amidase, putative, expressed no original description	-0.624318	0.575344
26.9	misc.glutathione S transferases	mloc_65259.2	weakly similar to ( 172) AT1G10370 | Symbols: GST30, ATGSTU17, GST30B, ERD9 | ERD9 (EARLY-RESPONSIVE TO DEHYDRATION 9); glutathione transferase | chr1:3397274-3398273 REVERSEmoderately similar to ( 205) GSTU6_ORYSA Probable glutathione S-transferase GSTU6 (EC 2.5.1.18) (28 kDa cold-induced protein) - Oryza sativa (Rice)moderately similar to ( 261) loc_os10g38710 12010.m06639 protein glutathione S…	-2.21819	0.788134
26.9	misc.glutathione S transferases	mloc_8209.1	moderately similar to ( 209) AT1G10360 | Symbols: ATGSTU18, GST29 | ATGSTU18 (GLUTATHIONE S-TRANSFERASE TAU 18); glutathione transferase | chr1:3395738-3396806 REVERSEmoderately similar to ( 249) GSTU6_ORYSA Probable glutathione S-transferase GSTU6 (EC 2.5.1.18) (28 kDa cold-induced protein) - Oryza sativa (Rice)moderately similar to ( 336) loc_os10g38590 12010.m06628 protein glutathione S-transf…	-1.47172	0.988442
26.9	misc.glutathione S transferases	mloc_38769.1	moderately similar to ( 204) AT3G62760 | Symbols: ATGSTF13 | ATGSTF13; glutathione transferase | chr3:23217425-23218246 REVERSEmoderately similar to ( 318) GSTF4_MAIZE Glutathione S-transferase IV (EC 2.5.1.18) (GST-IV) (GST-27) (GST class-phi) - Zea mays (Maize)moderately similar to ( 287) loc_os01g27210 12001.m09172 protein glutathione S-transferase IV, putative, expressed no original descripti…	-2.49009	0.905683
26.9	misc.glutathione S transferases	ak369425	highly similar to ( 537) AT4G19880 | Symbols: | FUNCTIONS IN: molecular_function unknown; INVOLVED IN: response to cadmium ion; LOCATED IN: chloroplast; EXPRESSED IN: 23 plant structures; EXPRESSED DURING: 13 growth stages; CONTAINS InterPro DOMAIN/s: Glutathione S-transferase, predicted (InterPro:IPR016639), Glutathione S-transferase, C-terminal-like (InterPro:IPR010987), Thioredoxin-like fold (…	-0.940092	0.809986
26.10	misc.cytochrome P450	ak250498.1	moderately similar to ( 281) AT3G26210 | Symbols: CYP71B23 | CYP71B23; electron carrier/ heme binding / iron ion binding / monooxygenase/ oxygen binding | chr3:9593329-9595202 REVERSEhighly similar to ( 503) C99A1_SORBI Cytochrome P450 CYP99A1 (EC 1.14.-.-) (Fragment) - Sorghum bicolor (Sorghum) (Sorghum vulgare)highly similar to ( 551) loc_os04g09920 12004.m06244 protein cytochrome P450 CYP99A1,…	1.10781	-2.08533
26.10	misc.cytochrome P450	ak365441	moderately similar to ( 498) AT3G14650 | Symbols: CYP72A11 | CYP72A11; electron carrier/ heme binding / iron ion binding / monooxygenase/ oxygen binding | chr3:4922206-4924165 FORWARDmoderately similar to ( 456) C72A1_CATRO Cytochrome P450 72A1 (EC 1.3.3.9) (CYPLXXII) (Secologanin synthase) (SLS) - Catharanthus roseus (Rosy periwinkle) (Madagascar periwinkle)highly similar to ( 782) loc_os01g4385…	-1.18346	0.600205
26.10	misc.cytochrome P450	mloc_17916.1	moderately similar to ( 332) AT3G56630 | Symbols: CYP94D2 | CYP94D2; electron carrier/ heme binding / iron ion binding / monooxygenase/ oxygen binding | chr3:20978953-20980512 FORWARDvery weakly similar to (98.6) C97B2_SOYBN Cytochrome P450 97B2 (EC 1.14.-.-) - Glycine max (Soybean)highly similar to ( 720) loc_os05g31740 12005.m07408 protein cytochrome P450 86A2, putative, expressed no original d…	-1.40471	0.861021
26.10	misc.cytochrome P450	ak360309	highly similar to ( 720) AT1G31800 | Symbols: CYP97A3, LUT5 | CYP97A3 (CYTOCHROME P450-TYPE MONOOXYGENASE 97A3); carotene beta-ring hydroxylase/ oxygen binding | chr1:11396440-11399470 FORWARDmoderately similar to ( 411) C97B2_SOYBN Cytochrome P450 97B2 (EC 1.14.-.-) - Glycine max (Soybean)highly similar to ( 815) loc_os02g57290 12002.m33947 protein cytochrome P450 97B3, putative, expressed no or…	-1.17098	0.123911
26.10	misc.cytochrome P450	ak361775	moderately similar to ( 296) AT3G26210 | Symbols: CYP71B23 | CYP71B23; electron carrier/ heme binding / iron ion binding / monooxygenase/ oxygen binding | chr3:9593329-9595202 REVERSEmoderately similar to ( 338) C71DA_SOYBN Cytochrome P450 71D10 (EC 1.14.-.-) - Glycine max (Soybean)highly similar to ( 586) loc_os06g43420 12006.m08872 protein cytochrome P450 71D11, putative, expressed no original …	-3.12885	1.14644
26.10	misc.cytochrome P450	ak356149	moderately similar to ( 308) AT3G26210 | Symbols: CYP71B23 | CYP71B23; electron carrier/ heme binding / iron ion binding / monooxygenase/ oxygen binding | chr3:9593329-9595202 REVERSEmoderately similar to ( 376) C71D8_SOYBN Cytochrome P450 71D8 (EC 1.14.-.-) (P450 CP7) - Glycine max (Soybean)highly similar to ( 621) loc_os02g09200 12002.m06217 protein cytochrome P450 71D10, putative, expressed no…	-4.15515	1.1876
26.10	misc.cytochrome P450	mloc_67514.1	moderately similar to ( 323) AT4G37360 | Symbols: CYP81D2 | CYP81D2; electron carrier/ heme binding / iron ion binding / monooxygenase/ oxygen binding | chr4:17567124-17568858 REVERSEmoderately similar to ( 211) C82A3_SOYBN Cytochrome P450 82A3 (EC 1.14.-.-) (P450 CP6) - Glycine max (Soybean)moderately similar to ( 474) loc_os12g39310 12012.m07716 protein cytochrome P450 81E1, putative, expressed…	-1.42613	1.44097
26.10	misc.cytochrome P450	mloc_71958.2	highly similar to ( 587) AT2G26170 | Symbols: CYP711A1 | CYP711A1; electron carrier/ heme binding / iron ion binding / monooxygenase/ oxygen binding | chr2:11141703-11143270 FORWARDweakly similar to ( 139) C93A3_SOYBN Cytochrome P450 93A3 (EC 1.14.-.-) (P450 CP5) - Glycine max (Soybean)highly similar to ( 576) loc_os01g50590 12001.m11240 protein cytochrome P450 3A9, putative no original descripti…	-2.64153	1.06376
26.11	misc.alcohol dehydrogenases	ak361397	moderately similar to ( 480) AT1G32780 | Symbols: | alcohol dehydrogenase, putative | chr1:11869977-11872595 REVERSEmoderately similar to ( 385) ADH2_SOLTU Alcohol dehydrogenase 2 (EC 1.1.1.1) - Solanum tuberosum (Potato)highly similar to ( 610) loc_os10g07229 12010.m04111 protein alcohol dehydrogenase 2, putative, expressed no original description	-1.41036	0.903043
26.11	misc.alcohol dehydrogenases	mloc_43049.1	moderately similar to ( 410) AT5G42250 | Symbols: | alcohol dehydrogenase, putative | chr5:16894087-16897450 FORWARDmoderately similar to ( 329) ADH1_PETHY Alcohol dehydrogenase 1 (EC 1.1.1.1) - Petunia hybrida (Petunia)highly similar to ( 608) loc_os03g08999 12003.m06405 protein alcohol dehydrogenase 1, putative, expressed no original description	-1.47497	0.726849
26.11	misc.alcohol dehydrogenases	mloc_17871.1	moderately similar to ( 483) AT1G77120 | Symbols: ADH1, ADH, ATADH, ATADH1 | ADH1 (ALCOHOL DEHYDROGENASE 1); alcohol dehydrogenase | chr1:28975509-28977216 FORWARDhighly similar to ( 617) ADH2_HORVU Alcohol dehydrogenase 2 (EC 1.1.1.1) - Hordeum vulgare (Barley)highly similar to ( 538) loc_os11g10510 12011.m05246 protein alcohol dehydrogenase 2, putative, expressed no original description	-0.179087	1.03135
26.12	misc.peroxidases	ak365489	moderately similar to ( 431) AT2G22420 | Symbols: | peroxidase 17 (PER17) (P17) | chr2:9513341-9514484 FORWARDmoderately similar to ( 247) PER1_ARAHY Cationic peroxidase 1 precursor (EC 1.11.1.7) (PNPC1) - Arachis hypogaea (Peanut)highly similar to ( 535) loc_os09g29490 12009.m06100 protein peroxidase 17 precursor, putative, expressed no original description	-0.965571	0.827096
26.12	misc.peroxidases	mloc_61017.1	moderately similar to ( 263) AT1G05260 | Symbols: RCI3, RCI3A | RCI3 (RARE COLD INDUCIBLE GENE 3); peroxidase | chr1:1529827-1531271 FORWARDmoderately similar to ( 250) PER1_ORYSA Peroxidase 1 precursor (EC 1.11.1.7) - Oryza sativa (Rice)moderately similar to ( 459) loc_os01g22370 12001.m42991 protein peroxidase 1 precursor, putative, expressed no original description	0.603116	-1.56712
26.12	misc.peroxidases	ak367119	moderately similar to ( 292) AT4G11290 | Symbols: | peroxidase, putative | chr4:6869993-6871476 FORWARDmoderately similar to ( 256) PER1_ORYSA Peroxidase 1 precursor (EC 1.11.1.7) - Oryza sativa (Rice)moderately similar to ( 420) loc_os02g06630 12002.m06011 protein peroxidase 39 precursor, putative, expressed no original description	1.06449	-1.68938
26.12	misc.peroxidases	mloc_65226.3	moderately similar to ( 320) AT5G05340 | Symbols: | peroxidase, putative | chr5:1579142-1580819 REVERSEmoderately similar to ( 462) PER1_HORVU Peroxidase 1 precursor (EC 1.11.1.7) - Hordeum vulgare (Barley)moderately similar to ( 414) loc_os07g48050 12007.m09020 protein peroxidase precursor, putative, expressed no original description	-2.70778	0.600236
26.12	misc.peroxidases	ak354347	moderately similar to ( 326) AT4G37520 | Symbols: | peroxidase 50 (PER50) (P50) (PRXR2) | chr4:17631704-17633060 FORWARDmoderately similar to ( 233) PERX_NICSY Lignin-forming anionic peroxidase precursor (EC 1.11.1.7) - Nicotiana sylvestris (Wood tobacco)moderately similar to ( 462) loc_os03g55410 12003.m10456 protein peroxidase 51 precursor, putative, expressed no original description	-2.61056	1.26839
26.12	misc.peroxidases	ak369693	moderately similar to ( 331) AT1G71695 | Symbols: | peroxidase 12 (PER12) (P12) (PRXR6) | chr1:26964359-26966557 FORWARDmoderately similar to ( 232) PER1_SORBI Cationic peroxidase SPC4 precursor (EC 1.11.1.7) (Fragment) - Sorghum bicolor (Sorghum) (Sorghum vulgare)moderately similar to ( 411) loc_os01g73170 12001.m13346 protein peroxidase 12 precursor, putative, expressed no original description	-4.15512	1.56396
26.13	misc.acid and other phosphatases	ak358166	moderately similar to ( 479) AT5G57140 | Symbols: ATPAP28, PAP28 | PAP28 (PURPLE ACID PHOSPHATASE 28); acid phosphatase/ protein serine/threonine phosphatase | chr5:23149926-23151370 FORWARDhighly similar to ( 649) loc_os06g48570 12006.m09383 protein phosphatase DCR2, putative, expressed no original description	-0.295459	0.34883
26.13	misc.acid and other phosphatases	mloc_5503.1	moderately similar to ( 208) AT4G29260 | Symbols: | acid phosphatase class B family protein | chr4:14422310-14423409 REVERSEmoderately similar to ( 203) VSPA_SOYBN Stem 28 kDa glycoprotein precursor (Vegetative storage protein A) - Glycine max (Soybean)moderately similar to ( 266) loc_os05g10210 12005.m05493 protein stem 28 kDa glycoprotein precursor, putative, expressed no original description	1.45176	-6.39656
26.13	misc.acid and other phosphatases	mloc_10319.1	highly similar to ( 627) AT2G16430 | Symbols: PAP10, ATPAP10 | PAP10 (PURPLE ACID PHOSPHATASE 10); acid phosphatase/ protein serine/threonine phosphatase | chr2:7120502-7122772 REVERSEhighly similar to ( 622) PPAF_SOYBN Purple acid phosphatase precursor (EC 3.1.3.2) (Manganese(II) purple acid phosphatase) - Glycine max (Soybean)highly similar to ( 710) loc_os12g44020 12012.m073899 protein purple …	2.81955	-4.50698
26.13	misc.acid and other phosphatases	ak375988	moderately similar to ( 420) AT5G63140 | Symbols: ATPAP29, PAP29 | ATPAP29 (ARABIDOPSIS THALIANA PURPLE ACID PHOSPHATASE 29); acid phosphatase/ protein serine/threonine phosphatase | chr5:25328237-25329616 FORWARDhighly similar to ( 562) loc_os09g36290 12009.m060047 protein phosphatase DCR2, putative, expressed no original description	-2.31178	1.21666
26.13	misc.acid and other phosphatases	mloc_66555.3	highly similar to ( 610) AT3G20500 | Symbols: ATPAP18, PAP18 | PAP18 (PURPLE ACID PHOSPHATASE 18); acid phosphatase/ protein serine/threonine phosphatase | chr3:7157926-7160244 FORWARDmoderately similar to ( 276) PPAF_SOYBN Purple acid phosphatase precursor (EC 3.1.3.2) (Manganese(II) purple acid phosphatase) - Glycine max (Soybean)highly similar to ( 761) loc_os03g37130 12003.m08825 protein purp…	-0.339578	0.270852
26.13	misc.acid and other phosphatases	mloc_72144.1	moderately similar to ( 433) AT5G63140 | Symbols: ATPAP29, PAP29 | ATPAP29 (ARABIDOPSIS THALIANA PURPLE ACID PHOSPHATASE 29); acid phosphatase/ protein serine/threonine phosphatase | chr5:25328237-25329616 FORWARDhighly similar to ( 572) loc_os09g36290 12009.m060047 protein phosphatase DCR2, putative, expressed no original description	-3.7599	1.47849
26.13	misc.acid and other phosphatases	mloc_65487.1	very weakly similar to (97.1) AT4G29270 | Symbols: | acid phosphatase class B family protein | chr4:14423797-14424848 REVERSEweakly similar to ( 163) loc_os05g10310 12005.m27557 protein acid phosphatase, putative, expressed no original description	1.38555	-4.7602
26.16	misc.myrosinases-lectin-jacalin	ak361155	highly similar to ( 541) AT2G37710 | Symbols: RLK | RLK (receptor lectin kinase); kinase | chr2:15814934-15816961 REVERSEmoderately similar to ( 204) PSKR_DAUCA Phytosulfokine receptor precursor (EC 2.7.11.1) (Phytosulfokine LRR receptor kinase) - Daucus carota (Carrot)highly similar to ( 701) loc_os07g38810 12007.m08126 protein lectin receptor-type protein kinase, putative, expressed no original…	-1.4365	0.841806
26.16	misc.myrosinases-lectin-jacalin	ak356769	moderately similar to ( 421) AT2G37710 | Symbols: RLK | RLK (receptor lectin kinase); kinase | chr2:15814934-15816961 REVERSEweakly similar to ( 111) PSKR_DAUCA Phytosulfokine receptor precursor (EC 2.7.11.1) (Phytosulfokine LRR receptor kinase) - Daucus carota (Carrot)highly similar to ( 558) loc_os07g38810 12007.m08126 protein lectin receptor-type protein kinase, putative, expressed no original…	-1.88486	0.857433
26.16	misc.myrosinases-lectin-jacalin	mloc_66630.1	highly similar to ( 667) AT2G37710 | Symbols: RLK | RLK (receptor lectin kinase); kinase | chr2:15814934-15816961 REVERSEweakly similar to ( 196) PSKR_DAUCA Phytosulfokine receptor precursor (EC 2.7.11.1) (Phytosulfokine LRR receptor kinase) - Daucus carota (Carrot)highly similar to ( 805) loc_os04g44910 12004.m35044 protein protein kinase, putative, expressed no original description	-2.96685	0.884201
26.16	misc.myrosinases-lectin-jacalin	mloc_11202.1	highly similar to ( 664) AT3G53810 | Symbols: | lectin protein kinase, putative | chr3:19933153-19935186 REVERSEmoderately similar to ( 209) PSKR_DAUCA Phytosulfokine receptor precursor (EC 2.7.11.1) (Phytosulfokine LRR receptor kinase) - Daucus carota (Carrot)nearly identical (1015) loc_os07g03900 12007.m04860 protein lectin-like receptor kinase 7, putative no original description	-1.95287	1.13366
26.16	misc.myrosinases-lectin-jacalin	ak365423	highly similar to ( 537) AT2G37710 | Symbols: RLK | RLK (receptor lectin kinase); kinase | chr2:15814934-15816961 REVERSEweakly similar to ( 181) PSKR_DAUCA Phytosulfokine receptor precursor (EC 2.7.11.1) (Phytosulfokine LRR receptor kinase) - Daucus carota (Carrot)highly similar to ( 918) loc_os06g10790 12006.m05796 protein protein kinase, putative, expressed no original description	-3.29684	0.950664
26.16	misc.myrosinases-lectin-jacalin	ak369204	highly similar to ( 632) AT2G37710 | Symbols: RLK | RLK (receptor lectin kinase); kinase | chr2:15814934-15816961 REVERSEmoderately similar to ( 215) PSKR_DAUCA Phytosulfokine receptor precursor (EC 2.7.11.1) (Phytosulfokine LRR receptor kinase) - Daucus carota (Carrot)highly similar to ( 899) loc_os07g38810 12007.m08126 protein lectin receptor-type protein kinase, putative, expressed no original…	-1.84142	1.24805
26.16	misc.myrosinases-lectin-jacalin	mloc_58954.2	moderately similar to ( 373) AT5G10530 | Symbols: | lectin protein kinase, putative | chr5:3324978-3326933 REVERSEweakly similar to ( 170) NORK_PEA Nodulation receptor kinase precursor (EC 2.7.11.1) - Pisum sativum (Garden pea)highly similar to ( 578) loc_os09g16540 12009.m04914 protein protein kinase, putative, expressed no original description	-4.23854	1.4502
26.16	misc.myrosinases-lectin-jacalin	mloc_80756.1	highly similar to ( 565) AT3G53810 | Symbols: | lectin protein kinase, putative | chr3:19933153-19935186 REVERSEmoderately similar to ( 209) PSKR_DAUCA Phytosulfokine receptor precursor (EC 2.7.11.1) (Phytosulfokine LRR receptor kinase) - Daucus carota (Carrot)highly similar to ( 742) loc_os07g38810 12007.m08126 protein lectin receptor-type protein kinase, putative, expressed no original descript…	-3.05792	0.968418
26.16	misc.myrosinases-lectin-jacalin	mloc_16150.1	highly similar to ( 632) AT2G37710 | Symbols: RLK | RLK (receptor lectin kinase); kinase | chr2:15814934-15816961 REVERSEmoderately similar to ( 213) PSKR_DAUCA Phytosulfokine receptor precursor (EC 2.7.11.1) (Phytosulfokine LRR receptor kinase) - Daucus carota (Carrot)highly similar to ( 800) loc_os07g03830 12007.m04853 protein lectin-like receptor kinase 7, putative no original description	-0.685002	0.608397
26.16	misc.myrosinases-lectin-jacalin	mloc_64164.1	moderately similar to ( 378) AT5G10530 | Symbols: | lectin protein kinase, putative | chr5:3324978-3326933 REVERSEweakly similar to ( 171) NORK_MEDTR Nodulation receptor kinase precursor (EC 2.7.11.1) (Does not make infections protein 2) (Symbiosis receptor-like kinase) (MtSYMRK) - Medicago truncatula (Barrel medic)highly similar to ( 587) loc_os09g16540 12009.m04914 protein protein kinase, putat…	-1.60401	0.877676
26.16	misc.myrosinases-lectin-jacalin	mloc_66502.1	moderately similar to ( 384) AT5G10530 | Symbols: | lectin protein kinase, putative | chr5:3324978-3326933 REVERSEweakly similar to ( 177) NORK_PEA Nodulation receptor kinase precursor (EC 2.7.11.1) - Pisum sativum (Garden pea)moderately similar to ( 456) loc_os08g03090 12008.m04452 protein protein kinase, putative no original description	-2.56849	0.812602
26.16	misc.myrosinases-lectin-jacalin	mloc_44816.1	very weakly similar to (95.1) LEC_SOYBN Lectin precursor (Agglutinin) (SBA) - Glycine max (Soybean)weakly similar to ( 163) loc_os10g03950 12010.m03812 protein seed lectin precursor, putative no original description	-1.79032	1.00891
26.16	misc.myrosinases-lectin-jacalin	mloc_15183.1	highly similar to ( 558) AT3G53810 | Symbols: | lectin protein kinase, putative | chr3:19933153-19935186 REVERSEweakly similar to ( 188) PSKR_DAUCA Phytosulfokine receptor precursor (EC 2.7.11.1) (Phytosulfokine LRR receptor kinase) - Daucus carota (Carrot)highly similar to ( 602) loc_os04g44900 12004.m09446 protein lectin-like receptor kinase 7, putative, expressed no original description	-2.51676	1.03173
26.16	misc.myrosinases-lectin-jacalin	mloc_65972.1	highly similar to ( 641) AT2G37710 | Symbols: RLK | RLK (receptor lectin kinase); kinase | chr2:15814934-15816961 REVERSEmoderately similar to ( 202) PSKR_DAUCA Phytosulfokine receptor precursor (EC 2.7.11.1) (Phytosulfokine LRR receptor kinase) - Daucus carota (Carrot)highly similar to ( 798) loc_os07g18240 12007.m06264 protein protein kinase, putative, expressed no original description	-0.663955	0.508928
26.16	misc.myrosinases-lectin-jacalin	mloc_72861.1	weakly similar to ( 187) AT4G19840 | Symbols: ATPP2-A1, ATPP2A-1, PP2-A1 | ATPP2-A1; carbohydrate binding | chr4:10774336-10775701 FORWARDmoderately similar to ( 310) loc_os01g06500 12001.m07280 protein lectin-like protein, putative, expressed no original description	0.274344	-0.734562
26.16	misc.myrosinases-lectin-jacalin	mloc_63818.1	highly similar to ( 603) AT3G53810 | Symbols: | lectin protein kinase, putative | chr3:19933153-19935186 REVERSEmoderately similar to ( 210) PSKR_DAUCA Phytosulfokine receptor precursor (EC 2.7.11.1) (Phytosulfokine LRR receptor kinase) - Daucus carota (Carrot)highly similar to ( 739) loc_os07g38810 12007.m08126 protein lectin receptor-type protein kinase, putative, expressed no original descript…	-1.85639	0.716488
26.17	misc.dynamin	ak250549.1	nearly identical (1176) AT1G10290 | Symbols: ADL6, DRP2A | ADL6 (DYNAMIN-LIKE PROTEIN 6); GTPase | chr1:3370774-3377120 FORWARDnearly identical (1385) loc_os06g13820 12006.m32033 protein dynamin-2A, putative, expressed no original description	-0.296498	0.142819
26.19	misc.plastocyanin-like	mloc_22516.1	weakly similar to ( 112) AT2G32300 | Symbols: UCC1 | UCC1 (UCLACYANIN 1); copper ion binding / electron carrier | chr2:13722510-13723464 FORWARDvery weakly similar to (90.5) BCP_PEA Blue copper protein precursor - Pisum sativum (Garden pea)weakly similar to ( 154) loc_os08g04350 12008.m04579 protein uclacyanin-2 precursor, putative, expressed no original description	-1.36135	1.90419
26.21	misc.protease inhibitor/seed storage/lipid transfer protein (LTP) family protein	mloc_79437.1	very weakly similar to (94.4) NLTPX_ORYSA Nonspecific lipid-transfer protein 2 precursor (nsLTP2) (7 kDa lipid transfer protein) - Oryza sativa (Rice)weakly similar to ( 108) loc_os10g36170 12010.m06430 protein nonspecific lipid-transfer protein precursor, putative, expressed no original description	-1.52963	0.768395
26.21	misc.protease inhibitor/seed storage/lipid transfer protein (LTP) family protein	ak248244.1	very weakly similar to (99.4) AT2G45180 | Symbols: | protease inhibitor/seed storage/lipid transfer protein (LTP) family protein | chr2:18626377-18626781 FORWARDvery weakly similar to (89.0) 14KD_DAUCA 14 kDa proline-rich protein DC2.15 precursor - Daucus carota (Carrot)weakly similar to ( 102) loc_os03g01320 12003.m34972 protein NT16 polypeptide, putative, expressed no original description	2.39502	-3.68712
26.22	misc.short chain dehydrogenase/reductase (SDR)	ak360980	moderately similar to ( 233) AT3G03980 | Symbols: | short-chain dehydrogenase/reductase (SDR) family protein | chr3:1031786-1033081 FORWARDmoderately similar to ( 221) SDR1_PICAB Short-chain type dehydrogenase/reductase (EC 1.-.-.-) - Picea abies (Norway spruce) (Picea excelsa)moderately similar to ( 337) loc_os07g37420 12007.m07992 protein versicolorin reductase, putative, expressed no original …	0.319335	-0.313077
26.28	misc.GDSL-motif lipase	ak354114	moderately similar to ( 311) AT5G45910 | Symbols: | GDSL-motif lipase/hydrolase family protein | chr5:18620420-18622264 REVERSEweakly similar to ( 139) EST_HEVBR Esterase precursor (EC 3.1.1.-) (Early nodule-specific protein homolog) (Latex allergen Hev b 13) - Hevea brasiliensis (Para rubber tree)highly similar to ( 648) loc_os01g11650 12001.m42621 protein esterase precursor, putative, expressed…	-1.60475	0.784648
26.28	misc.GDSL-motif lipase	ak356026	weakly similar to ( 170) AT5G55050 | Symbols: | GDSL-motif lipase/hydrolase family protein | chr5:22337745-22339741 FORWARDweakly similar to ( 136) APG_BRANA Anter-specific proline-rich protein APG (Protein CEX) (Fragment) - Brassica napus (Rape)moderately similar to ( 362) loc_os06g50940 12006.m09618 protein anther-specific proline-rich protein APG precursor, putative, expressed no original desc…	1.05727	-2.47695
26.28	misc.GDSL-motif lipase	ak376161	moderately similar to ( 301) AT5G45910 | Symbols: | GDSL-motif lipase/hydrolase family protein | chr5:18620420-18622264 REVERSEweakly similar to ( 137) EST_HEVBR Esterase precursor (EC 3.1.1.-) (Early nodule-specific protein homolog) (Latex allergen Hev b 13) - Hevea brasiliensis (Para rubber tree)highly similar to ( 625) loc_os02g15230 12002.m77787 protein esterase precursor, putative, expressed…	-0.372304	0.337957
27.1	RNA.processing	mloc_44823.1	weakly similar to ( 160) AT5G48870 | Symbols: SAD1 | SAD1 (SUPERSENSITIVE TO ABA AND DROUGHT 1); RNA binding | chr5:19813407-19814362 FORWARDweakly similar to ( 181) loc_os05g32310 12005.m83946 protein SAD1, putative, expressed no original description	-0.27778	0.280042
27.1	RNA.processing	mloc_79750.1	moderately similar to ( 305) AT5G66360 | Symbols: | ribosomal RNA adenine dimethylase family protein | chr5:26510329-26511711 FORWARDmoderately similar to ( 448) loc_os07g32550 12007.m07518 protein dimethyladenosine transferase, putative, expressed no original description	-1.49003	1.09861
27.1	RNA.processing	mloc_80290.1	moderately similar to ( 229) AT2G34750 | Symbols: | RNA polymerase I specific transcription initiation factor RRN3 family protein | chr2:14660449-14663792 REVERSEhighly similar to ( 539) loc_os06g47350 12006.m31918 protein RNA polymerase I transcription factor, putative, expressed no original description	-0.388041	0.505851
27.1	RNA.processing	ak365203	highly similar to ( 608) AT1G49760 | Symbols: PAB8, PABP8 | PAB8 (POLY(A) BINDING PROTEIN 8); RNA binding / translation initiation factor | chr1:18416740-18419753 FORWARDvery weakly similar to (84.0) ROC1_NICSY 29 kDa ribonucleoprotein A, chloroplast precursor (CP29A) - Nicotiana sylvestris (Wood tobacco)highly similar to ( 974) loc_os09g02700 12009.m03642 protein polyadenylate-binding protein 2,…	-0.496254	0.368046
27.1	RNA.processing	ak362230	highly similar to ( 789) AT5G14580 | Symbols: | polyribonucleotide nucleotidyltransferase, putative | chr5:4697612-4703013 REVERSEhighly similar to ( 506) loc_os02g40460 12002.m09132 protein 3-5-exoribonuclease/ RNA binding protein, putative, expressed no original description	-0.935968	1.36552
27.1	RNA.processing	ak354753	highly similar to ( 969) AT5G23880 | Symbols: EMB1265, CPSF100, ESP5, ATCPSF100 | CPSF100 (CLEAVAGE AND POLYADENYLATION SPECIFICITY FACTOR 100); DNA binding / protein binding | chr5:8052550-8058147 FORWARDnearly identical (1258) CPSF2_ORYSA Cleavage and polyadenylation specificity factor 100 kDa subunit (CPSF 100 kDa subunit) - Oryza sativa (Rice)nearly identical (1258) loc_os09g39590 12009.m0689…	-0.432564	0.432166
27.1	RNA.processing	mloc_7409.1	weakly similar to ( 194) AT3G62840 | Symbols: | FUNCTIONS IN: molecular_function unknown; LOCATED IN: small nucleolar ribonucleoprotein complex, nucleus; EXPRESSED IN: 22 plant structures; EXPRESSED DURING: 13 growth stages; CONTAINS InterPro DOMAIN/s: Like-Sm ribonucleoprotein, core (InterPro:IPR001163), Like-Sm ribonucleoprotein, eukaryotic and archaea-type, core (InterPro:IPR006649), Like-Sm r…	-0.57098	0.360225
27.1	RNA.processing	mloc_75029.1	weakly similar to ( 145) AT4G30220 | Symbols: RUXF | RUXF (SMALL NUCLEAR RIBONUCLEOPROTEIN F) | chr4:14803100-14804259 REVERSEweakly similar to ( 152) loc_os11g43620 12011.m28864 protein small nuclear ribonucleoprotein F, putative, expressed no original description	-0.411509	0.395733
27.1	RNA.processing	ak371819	moderately similar to ( 201) AT5G10350 | Symbols: | polyadenylate-binding protein family protein / PABP family protein | chr5:3255674-3257746 REVERSEmoderately similar to ( 277) loc_os02g52140 12002.m33457 protein polyadenylate-binding protein 2, putative, expressed no original description	-0.414939	0.508356
27.1	RNA.processing	ak355680	nearly identical (1470) AT1G59760 | Symbols: | ATP-dependent RNA helicase, putative | chr1:21984571-21990110 REVERSEnearly identical (1355) loc_os12g18140 12012.m05769 protein superkiller viralicidic activity 2-like 2, putative, expressed no original description	-0.550259	0.599221
27.1.1	RNA.processing.splicing	mloc_56394.2	moderately similar to ( 350) AT3G50670 | Symbols: U1-70K, U1SNRNP | U1-70K (U1 SMALL NUCLEAR RIBONUCLEOPROTEIN-70K); RNA binding / nucleotide binding | chr3:18828232-18829492 REVERSEmoderately similar to ( 456) loc_os10g02630 12010.m03680 protein U1 snRNP 70K protein, putative, expressed no original description	-0.427539	0.32711
27.1.1	RNA.processing.splicing	ak249745.1	moderately similar to ( 258) AT3G61860 | Symbols: ATRSP31, RSP31 | RSP31; RNA binding / nucleic acid binding / nucleotide binding | chr3:22900311-22902159 REVERSEmoderately similar to ( 235) loc_os02g03040 12002.m33525 protein arginine/serine-rich splicing factor RSP41, putative, expressed no original description	0.660077	-0.0933057
27.1.1	RNA.processing.splicing	ak359876	weakly similar to ( 145) AT5G18810 | Symbols: SCL28 | SCL28; RNA binding / nucleic acid binding / nucleotide binding | chr5:6268925-6271158 REVERSEmoderately similar to ( 243) loc_os03g24890 12003.m35243 protein FUS-interacting serine-arginine-rich protein 1, putative, expressed no original description	-0.589955	0.338843
27.1.1	RNA.processing.splicing	mloc_6125.10	moderately similar to ( 262) AT1G09140 | Symbols: | SF2/ASF-like splicing modulator (SRP30) | chr1:2943528-2945818 REVERSEmoderately similar to ( 293) loc_os05g30140 12005.m64232 protein pre-mRNA-splicing factor SF2, putative, expressed no original description	-0.371254	0.364067
27.1.2	RNA.processing.RNA helicase	ak368023	highly similar to ( 612) AT3G18600 | Symbols: | DEAD/DEAH box helicase, putative | chr3:6399724-6403007 REVERSEweakly similar to ( 174) DB10_NICSY ATP-dependent RNA helicase-like protein DB10 (EC 3.6.1.-) - Nicotiana sylvestris (Wood tobacco)highly similar to ( 874) loc_os03g58810 12003.m10784 protein ATP-dependent RNA helicase has1, putative, expressed no original description	-0.545818	0.3423
27.1.2	RNA.processing.RNA helicase	ak252056.1	highly similar to ( 735) AT5G63630 | Symbols: | DEAD box RNA helicase, putative | chr5:25472598-25475196 REVERSEweakly similar to ( 183) DB10_NICSY ATP-dependent RNA helicase-like protein DB10 (EC 3.6.1.-) - Nicotiana sylvestris (Wood tobacco)highly similar to ( 860) loc_os06g33520 12006.m07889 protein ATP binding protein, putative, expressed no original description	-0.808063	0.806133
27.1.2	RNA.processing.RNA helicase	ak377003	highly similar to ( 588) AT4G34910 | Symbols: | DEAD/DEAH box helicase, putative (RH16) | chr4:16631661-16634834 FORWARDweakly similar to ( 127) IF415_TOBAC Eukaryotic initiation factor 4A-15 (EC 3.6.1.-) (ATP-dependent RNA helicase eIF4A-15) (eIF-4A-15) - Nicotiana tabacum (Common tobacco)highly similar to ( 890) loc_os03g51900 12003.m10169 protein ATP-dependent RNA helicase DDX56, putative, exp…	-0.566282	0.408754
27.1.19	RNA.processing.ribonucleases	mloc_33219.1	moderately similar to ( 283) AT2G02990 | Symbols: RNS1, ATRNS1 | RNS1 (RIBONUCLEASE 1); endoribonuclease/ ribonuclease | chr2:873714-874667 FORWARDweakly similar to ( 117) RN28_PANGI Ribonuclease-like storage protein precursor (Root 28 kDa major protein) - Panax ginseng (Korean ginseng)moderately similar to ( 354) loc_os08g33710 12008.m07361 protein ribonuclease 3 precursor, putative, expressed n…	0.674562	-1.85838
27.1.19	RNA.processing.ribonucleases	mloc_70936.2	moderately similar to ( 405) AT3G07750 | Symbols: | 3' exoribonuclease family domain 1-containing protein | chr3:2473486-2475218 FORWARDmoderately similar to ( 474) loc_os12g21500 12012.m05997 protein exosome complex exonuclease RRP42, putative, expressed no original description	-0.56778	0.398225
27.1.19	RNA.processing.ribonucleases	ak355627	moderately similar to ( 358) AT1G60080 | Symbols: | 3' exoribonuclease family domain 1-containing protein | chr1:22152605-22154339 REVERSEhighly similar to ( 522) loc_os11g20689 12011.m06142 protein exosome complex exonuclease RRP43, putative, expressed no original description	-0.932021	0.681039
27.1.19	RNA.processing.ribonucleases	mloc_79172.1	weakly similar to ( 171) PR1_ASPOF Pathogenesis-related protein 1 (AOPR1) - Asparagus officinalis (Garden asparagus)moderately similar to ( 291) loc_os03g18850 12003.m07305 protein pathogenesis-related protein 1, putative, expressed no original description	1.16872	-0.0862073
27.1.19	RNA.processing.ribonucleases	mloc_11500.1	weakly similar to ( 155) AT1G04635 | Symbols: EMB1687 | EMB1687 (EMBRYO DEFECTIVE 1687); ribonuclease P/ ribonuclease | chr1:1291350-1291805 FORWARDmoderately similar to ( 206) loc_os04g22870 12004.m07434 protein rpp14 family protein, expressed no original description	-0.810245	0.511949
27.1.19	RNA.processing.ribonucleases	mloc_6117.2	moderately similar to ( 215) AT2G43190 | Symbols: | ribonuclease P family protein | chr2:17956220-17957833 FORWARDmoderately similar to ( 481) loc_os05g39530 12005.m083751 protein ribonuclease P/ ribonuclease, putative, expressed no original description	-0.617866	0.382837
27.1.19	RNA.processing.ribonucleases	mloc_38205.5	moderately similar to ( 439) AT3G25430 | Symbols: | CAF1 family ribonuclease | chr3:9221204-9223700 FORWARDhighly similar to ( 672) loc_os08g34160 12008.m07405 protein CAF1 family ribonuclease containing protein, expressed no original description	-1.03999	0.342142
27.1.19	RNA.processing.ribonucleases	mloc_4699.1	moderately similar to ( 456) AT3G60500 | Symbols: CER7, G3 | CER7 (ECERIFERUM 7); 3'-5'-exoribonuclease/ RNA binding | chr3:22354245-22356440 FORWARDhighly similar to ( 598) loc_os02g34570 12002.m33717 protein exosome complex exonuclease RRP45, expressed no original description	-0.46651	0.396493
27.2	RNA.transcription	mloc_44151.2	moderately similar to ( 376) AT1G68990 | Symbols: | DNA-directed RNA polymerase, mitochondrial (RPOMT) | chr1:25935499-25940755 REVERSEmoderately similar to ( 423) RPO1B_TOBAC DNA-directed RNA polymerase 1B, mitochondrial precursor (EC 2.7.7.6) (T7 bacteriophage-type single subunit RNA polymerase 1B) (NictaRpoT1-tom) - Nicotiana tabacum (Common tobacco)moderately similar to ( 439) loc_os09g07120 …	-1.00081	0.74661
27.2	RNA.transcription	ak365017	moderately similar to ( 261) AT3G49000 | Symbols: | RNA polymerase III subunit RPC82 family protein | chr3:18162903-18165846 FORWARDhighly similar to ( 761) loc_os01g48720 12001.m11062 protein DNA binding protein, putative, expressed no original description	-0.642226	0.54199
27.2	RNA.transcription	ak357370	weakly similar to ( 144) AT3G49000 | Symbols: | RNA polymerase III subunit RPC82 family protein | chr3:18162903-18165846 FORWARDmoderately similar to ( 415) loc_os01g48720 12001.m11062 protein DNA binding protein, putative, expressed no original description	-0.466665	0.372136
27.2	RNA.transcription	mloc_29859.1	very weakly similar to ( 100) loc_os01g57974 12001.m11945 protein retrotransposon protein, putative, unclassified no original description	-0.6474	0.0702964
27.2	RNA.transcription	mloc_65625.1	highly similar to ( 915) AT1G14790 | Symbols: RDR1, ATRDRP1 | RDR1 (RNA-DEPENDENT RNA POLYMERASE 1); RNA-directed RNA polymerase/ nucleic acid binding | chr1:5094317-5097817 REVERSEhighly similar to ( 772) loc_os02g50330 12002.m10067 protein RNA-directed RNA polymerase 2, putative, expressed no original description	-2.14162	0.18633
27.2	RNA.transcription	mloc_49910.1	moderately similar to ( 258) AT5G45140 | Symbols: NRPC2 | NRPC2; DNA binding / DNA-directed RNA polymerase/ ribonucleoside binding | chr5:18247416-18257713 REVERSEmoderately similar to ( 292) loc_os03g28960 12003.m78871 protein DNA-directed RNA polymerase III 130 kDa polypeptide, putative, expressed no original description	-0.961856	0.980131
27.2	RNA.transcription	ak368086	moderately similar to ( 228) AT3G22320 | Symbols: ATRPABC24.3, RPB5A, NRPB5, NRPD5 | NRPB5; DNA binding / DNA-directed RNA polymerase | chr3:7891045-7892094 REVERSEmoderately similar to ( 268) loc_os04g41040 12004.m09084 protein DNA-directed RNA polymerases II 24 kDa polypeptide, putative, expressed no original description	-0.406513	0.425294
27.2	RNA.transcription	ak366494	very weakly similar to (99.8) AT5G41010 | Symbols: NRPB12, NRPD12, NRPE12 | NRPB12; DNA binding / DNA-directed RNA polymerase | chr5:16424050-16424921 FORWARDweakly similar to ( 112) loc_os01g34614 12001.m150942 protein DNA-directed RNA polymerases I, II, and III 7.3 kDa polypeptide, putative, expressed no original description	-0.400998	0.366625
27.2	RNA.transcription	mloc_24746.1	highly similar to ( 536) ATCG00190 | Symbols: RPOB | Chloroplast DNA-dependent RNA polymerase B subunit. The transcription of this gene is regulated by a nuclear encoded RNA polymerase. This gene has been transferred to mitochondrial genome during crucifer evolution. | chrC:23111-26329 REVERSEhighly similar to ( 698) RPOB_WHEAT DNA-directed RNA polymerase beta chain (EC 2.7.7.6) (PEP) (Plastid-en…	-2.04001	-0.00655881
27.2	RNA.transcription	mloc_60339.1	moderately similar to ( 345) ATCG00190 | Symbols: RPOB | Chloroplast DNA-dependent RNA polymerase B subunit. The transcription of this gene is regulated by a nuclear encoded RNA polymerase. This gene has been transferred to mitochondrial genome during crucifer evolution. | chrC:23111-26329 REVERSEmoderately similar to ( 412) RPOB_WHEAT DNA-directed RNA polymerase beta chain (EC 2.7.7.6) (PEP) (Pl…	-1.52914	-0.0484506
27.2	RNA.transcription	ak375542	nearly identical (1133) AT1G29940 | Symbols: NRPA2 | NRPA2; DNA binding / DNA-directed RNA polymerase/ ribonucleoside binding | chr1:10479322-10486670 REVERSEnearly identical (1340) loc_os10g35290 12010.m06352 protein DNA-directed RNA polymerase I polypeptide 2, putative, expressed no original description	-1.21583	0.746725
27.3	RNA.regulation of transcription	mloc_38307.2	moderately similar to ( 278) AT1G21600 | Symbols: PTAC6 | PTAC6 (PLASTID TRANSCRIPTIONALLY ACTIVE6) | chr1:7571514-7573782 REVERSEmoderately similar to ( 365) loc_os11g01890 12011.m079927 protein expressed protein no original description	-1.42097	0.626762
27.3	RNA.regulation of transcription	ak360635	weakly similar to ( 139) AT1G13870 | Symbols: DRL1 | DRL1 (DEFORMED ROOTS AND LEAVES 1); calmodulin binding / purine nucleotide binding | chr1:4747437-4748345 REVERSE no original description	-0.325281	0.220144
27.3.1	RNA.regulation of transcription.ABI3/VP1-related B3-domain-containing transcription factor family	mloc_45039.1	moderately similar to ( 219) AT1G68840 | Symbols: RAV2, RAP2.8, TEM2 | RAV2 (REGULATOR OF THE ATPASE OF THE VACUOLAR MEMBRANE); DNA binding / transcription factor/ transcription repressor | chr1:25880442-25881500 FORWARDmoderately similar to ( 342) loc_os05g47650 12005.m08837 protein DNA-binding protein RAV1, putative, expressed no original description	-0.86497	0.471113
27.3.2	RNA.regulation of transcription.Alfin-like	mloc_68143.1	moderately similar to ( 303) AT5G26210 | Symbols: AL4 | AL4 (ALFIN-LIKE 4); DNA binding / methylated histone residue binding | chr5:9158566-9160221 REVERSEmoderately similar to ( 372) loc_os01g66420 12001.m42781 protein PHD finger protein, putative, expressed no original description	-0.763226	0.465139
27.3.3	RNA.regulation of transcription.AP2/EREBP, APETALA2/Ethylene-responsive element binding protein family	ak371941	moderately similar to ( 299) AT1G68840 | Symbols: RAV2, RAP2.8, TEM2 | RAV2 (REGULATOR OF THE ATPASE OF THE VACUOLAR MEMBRANE); DNA binding / transcription factor/ transcription repressor | chr1:25880442-25881500 FORWARDmoderately similar to ( 435) loc_os05g47650 12005.m08837 protein DNA-binding protein RAV1, putative, expressed no original description	-2.9364	0.985252
27.3.3	RNA.regulation of transcription.AP2/EREBP, APETALA2/Ethylene-responsive element binding protein family	ak364562	weakly similar to ( 141) AT4G13040 | Symbols: | AP2 domain-containing transcription factor family protein | chr4:7613720-7615310 FORWARDmoderately similar to ( 294) loc_os02g29550 12002.m33690 protein DNA binding protein, putative, expressed no original description	-1.5693	0.813355
27.3.3	RNA.regulation of transcription.AP2/EREBP, APETALA2/Ethylene-responsive element binding protein family	mloc_45039.1	moderately similar to ( 219) AT1G68840 | Symbols: RAV2, RAP2.8, TEM2 | RAV2 (REGULATOR OF THE ATPASE OF THE VACUOLAR MEMBRANE); DNA binding / transcription factor/ transcription repressor | chr1:25880442-25881500 FORWARDmoderately similar to ( 342) loc_os05g47650 12005.m08837 protein DNA-binding protein RAV1, putative, expressed no original description	-0.86497	0.471113
27.3.3	RNA.regulation of transcription.AP2/EREBP, APETALA2/Ethylene-responsive element binding protein family	mloc_7325.1	moderately similar to ( 310) AT2G41710 | Symbols: | ovule development protein, putative | chr2:17400274-17402903 REVERSEweakly similar to ( 149) BBM2_BRANA Protein BABY BOOM 2 (BnBBM2) - Brassica napus (Rape)highly similar to ( 551) loc_os05g32270 12005.m083578 protein AP2 domain transcription factor, putative, expressed no original description	0.940949	-1.29907
27.3.6	RNA.regulation of transcription.bHLH,Basic Helix-Loop-Helix family	mloc_55768.1	weakly similar to ( 187) AT5G65640 | Symbols: bHLH093 | bHLH093 (beta HLH protein 93); DNA binding / transcription factor | chr5:26237137-26238635 FORWARDmoderately similar to ( 357) loc_os03g04310 12003.m101180 protein DNA binding protein, putative, expressed no original description	-0.0788647	-1.18836
27.3.6	RNA.regulation of transcription.bHLH,Basic Helix-Loop-Helix family	mloc_43080.2	weakly similar to ( 191) loc_os01g01870 12001.m06830 protein helix-loop-helix DNA-binding domain containing protein, expressed no original description	1.17733	-2.27685
27.3.6	RNA.regulation of transcription.bHLH,Basic Helix-Loop-Helix family	mloc_43888.2	weakly similar to ( 115) AT5G57150 | Symbols: | basic helix-loop-helix (bHLH) family protein | chr5:23152361-23153293 FORWARDweakly similar to ( 133) loc_os04g23440 12004.m07488 protein helix-loop-helix DNA-binding domain containing protein no original description	0.770822	-0.314799
27.3.6	RNA.regulation of transcription.bHLH,Basic Helix-Loop-Helix family	mloc_11223.12	moderately similar to ( 210) AT1G06150 | Symbols: | transcription factor | chr1:1869228-1873194 REVERSEhighly similar to ( 569) loc_os07g01130 12007.m04594 protein expressed protein no original description	-0.990701	0.446584
27.3.6	RNA.regulation of transcription.bHLH,Basic Helix-Loop-Helix family	ak248746.1	weakly similar to ( 148) loc_os01g01840 12001.m06827 protein helix-loop-helix DNA-binding domain containing protein, expressed no original description	1.11097	-1.44017
27.3.6	RNA.regulation of transcription.bHLH,Basic Helix-Loop-Helix family	mloc_70258.1	weakly similar to ( 109) AT5G56960 | Symbols: | basic helix-loop-helix (bHLH) family protein | chr5:23038703-23041174 REVERSEmoderately similar to ( 292) loc_os01g39330 12001.m10210 protein helix-loop-helix DNA-binding domain containing protein, expressed no original description	-1.08962	1.13054
27.3.7	RNA.regulation of transcription.C2C2(Zn) CO-like, Constans-like zinc finger family	mloc_3763.3	weakly similar to ( 125) AT1G75540 | Symbols: STH2 | STH2 (SALT TOLERANCE HOMOLOG2); transcription factor/ zinc ion binding | chr1:28366059-28367398 FORWARDweakly similar to ( 198) loc_os02g43170 12002.m09352 protein salt tolerance-like protein, putative, expressed no original description	0.20807	-2.31843
27.3.7	RNA.regulation of transcription.C2C2(Zn) CO-like, Constans-like zinc finger family	mloc_59959.3	weakly similar to ( 125) AT2G33500 | Symbols: | zinc finger (B-box type) family protein | chr2:14188159-14190046 REVERSEmoderately similar to ( 490) loc_os03g22770 12003.m101346 protein CCT motif family protein, expressed no original description	-0.456328	0.311965
27.3.8	RNA.regulation of transcription.C2C2(Zn) DOF zinc finger family	mloc_54725.2	weakly similar to ( 125) AT3G55370 | Symbols: OBP3 | OBP3 (OBF-BINDING PROTEIN 3); DNA binding / transcription factor | chr3:20527198-20528876 FORWARDvery weakly similar to (89.4) PBF_MAIZE Dof zinc finger protein PBF (Prolamin box-binding factor) - Zea mays (Maize)weakly similar to ( 132) loc_os07g13260 12007.m05774 protein dof domain, zinc finger family protein, expressed no original description	-0.954335	0.579195
27.3.9	RNA.regulation of transcription.C2C2(Zn) GATA transcription factor family	mloc_56963.2	weakly similar to ( 133) AT3G54810 | Symbols: BME3-ZF, BME3 | zinc finger (GATA type) family protein | chr3:20296957-20298236 FORWARDmoderately similar to ( 389) loc_os02g56250 12002.m10648 protein GATA zinc finger family protein, expressed no original description	-1.96485	0.488431
27.3.9	RNA.regulation of transcription.C2C2(Zn) GATA transcription factor family	mloc_77520.1	weakly similar to ( 191) AT4G17570 | Symbols: | zinc finger (GATA type) family protein | chr4:9784329-9786974 REVERSEmoderately similar to ( 384) loc_os04g46020 12004.m35399 protein GATA transcription factor 29, putative, expressed no original description	-0.327252	0.429287
27.3.11	RNA.regulation of transcription.C2H2 zinc finger family	mloc_51405.1	weakly similar to ( 136) AT3G19580 | Symbols: AZF2 | AZF2 (ARABIDOPSIS ZINC-FINGER PROTEIN 2); DNA binding / nucleic acid binding / transcription factor/ transcription repressor/ zinc ion binding | chr3:6803293-6804114 REVERSEweakly similar to ( 130) ZFP1_WHEAT Zinc-finger protein 1 (WZF1) - Triticum aestivum (Wheat)weakly similar to ( 198) loc_os03g41390 12003.m09205 protein zinc-finger protein …	-2.14756	1.25958
27.3.14	RNA.regulation of transcription.CCAAT box binding factor family, HAP2	ak363934	weakly similar to ( 134) AT5G12840 | Symbols: HAP2A, ATHAP2A, NF-YA1 | NF-YA1 (NUCLEAR FACTOR Y, SUBUNIT A1); transcription factor | chr5:4051147-4052961 REVERSEmoderately similar to ( 272) loc_os12g41880 12012.m26973 protein nuclear transcription factor Y subunit A-7, putative, expressed no original description	-0.35756	0.482735
27.3.16	RNA.regulation of transcription.CCAAT box binding factor family, HAP5	mloc_53118.1	weakly similar to ( 188) AT1G56170 | Symbols: HAP5B, ATHAP5B, NF-YC2 | NF-YC2 (NUCLEAR FACTOR Y, SUBUNIT C2); DNA binding / transcription activator/ transcription factor | chr1:21025118-21025717 FORWARDmoderately similar to ( 248) loc_os02g07450 12002.m33577 protein nuclear transcription factor Y subunit C-2, putative, expressed no original description	-0.294405	0.422308
27.3.20	RNA.regulation of transcription.G2-like transcription factor family, GARP	mloc_37929.1	weakly similar to ( 157) loc_os06g45890 12006.m09117 protein myb-like DNA-binding domain, SHAQKYF class family protein, expressed no original description	-1.34948	0.973709
27.3.20	RNA.regulation of transcription.G2-like transcription factor family, GARP	ak363665	moderately similar to ( 205) AT3G24120 | Symbols: | myb family transcription factor | chr3:8705925-8708148 REVERSEmoderately similar to ( 393) loc_os09g12750 12009.m04538 protein myb family transcription factor-related protein, putative, expressed no original description	-0.279756	0.0834134
27.3.20	RNA.regulation of transcription.G2-like transcription factor family, GARP	ak375760	weakly similar to ( 117) AT2G03500 | Symbols: | myb family transcription factor | chr2:1059926-1062259 FORWARDweakly similar to ( 159) loc_os12g39640 12012.m07748 protein DNA binding protein, putative, expressed no original description	1.13427	-2.007
27.3.21	RNA.regulation of transcription.GRAS transcription factor family	ak367226	moderately similar to ( 389) AT1G07530 | Symbols: SCL14, ATGRAS2, GRAS2 | SCL14 (SCARECROW-LIKE 14); transcription factor | chr1:2313828-2316137 REVERSEweakly similar to ( 196) CIGR2_ORYSA Chitin-inducible gibberellin-responsive protein 2 - Oryza sativa (Rice)highly similar to ( 636) loc_os11g47900 12011.m08587 protein chitin-inducible gibberellin-responsive protein 2, putative, expressed no orig…	-1.23665	1.10473
27.3.21	RNA.regulation of transcription.GRAS transcription factor family	mloc_69561.1	moderately similar to ( 499) AT1G07530 | Symbols: SCL14, ATGRAS2, GRAS2 | SCL14 (SCARECROW-LIKE 14); transcription factor | chr1:2313828-2316137 REVERSEmoderately similar to ( 224) CIGR1_ORYSA Chitin-inducible gibberellin-responsive protein 1 - Oryza sativa (Rice)highly similar to ( 997) loc_os01g62460 12001.m150775 protein SCARECROW-like protein, putative, expressed no original description	-1.27106	0.54325
27.3.22	RNA.regulation of transcription.HB,Homeobox transcription factor family	ak251701.1	moderately similar to ( 274) AT3G19510 | Symbols: HAT3.1 | HAT3.1; DNA binding / sequence-specific DNA binding / transcription activator/ transcription factor | chr3:6763205-6766049 REVERSEmoderately similar to ( 485) HOX1A_MAIZE Homeobox protein HOX1A - Zea mays (Maize)highly similar to ( 626) loc_os06g12400 12006.m05957 protein homeobox protein HOX1A, putative, expressed no original description	-0.476092	0.19362
27.3.23	RNA.regulation of transcription.HSF,Heat-shock transcription factor family	mloc_11286.1	moderately similar to ( 248) AT4G18880 | Symbols: AT-HSFA4A, HSF A4A | AT-HSFA4A; DNA binding / transcription factor | chr4:10347769-10349051 REVERSEmoderately similar to ( 459) loc_os05g45410 12005.m08666 protein heat shock factor, putative, expressed no original description	-2.48595	1.17888
27.3.23	RNA.regulation of transcription.HSF,Heat-shock transcription factor family	mloc_74270.1	moderately similar to ( 267) AT4G18880 | Symbols: AT-HSFA4A, HSF A4A | AT-HSFA4A; DNA binding / transcription factor | chr4:10347769-10349051 REVERSEhighly similar to ( 647) loc_os01g54550 12001.m11618 protein heat shock factor, putative, expressed no original description	-0.440127	0.334007
27.3.24	RNA.regulation of transcription.MADS box transcription factor family	mloc_38850.2	weakly similar to ( 108) MAD29_ORYSA MADS-box transcription factor 29 (OsMADS29) - Oryza sativa (Rice)weakly similar to ( 108) loc_os02g07430 12002.m06090 protein MADS-box transcription factor 29, putative, expressed no original description	-0.853666	1.52795
27.3.25	RNA.regulation of transcription.MYB domain transcription factor family	ak358161	weakly similar to ( 120) AT2G36890 | Symbols: RAX2, MYB38, ATMYB38, BIT1 | RAX2 (REGULATOR OF AXILLARY MERISTEMS 2); DNA binding / transcription factor | chr2:15485821-15487245 FORWARDvery weakly similar to ( 100) MYB38_MAIZE Myb-related protein Zm38 - Zea mays (Maize)weakly similar to ( 174) loc_os05g48010 12005.m08872 protein anthocyanin regulatory C1 protein, putative, expressed no original de…	-2.87429	1.23825
27.3.25	RNA.regulation of transcription.MYB domain transcription factor family	mloc_52439.6	moderately similar to ( 246) AT5G59780 | Symbols: MYB59, ATMYB59-2 | MYB59 (MYB DOMAIN PROTEIN 59); DNA binding / transcription factor | chr5:24082425-24083255 REVERSEmoderately similar to ( 387) MYBA2_ORYSA Myb-related protein MYBAS2 - Oryza sativa (Rice)moderately similar to ( 387) loc_os12g37970 12012.m56456 protein MYB59, putative, expressed no original description	0.677734	-0.490069
27.3.25	RNA.regulation of transcription.MYB domain transcription factor family	mloc_71418.2	moderately similar to ( 202) AT1G79180 | Symbols: ATMYB63, MYB63 | MYB63 (MYB DOMAIN PROTEIN 63); DNA binding / transcription activator/ transcription factor | chr1:29786509-29787589 FORWARDmoderately similar to ( 315) MYB1_MAIZE Myb-related protein Zm1 - Zea mays (Maize)moderately similar to ( 350) loc_os02g46780 12002.m09715 protein myb-related protein Zm1, putative, expressed no original descr…	-1.41522	0.500942
27.3.25	RNA.regulation of transcription.MYB domain transcription factor family	ak358405	moderately similar to ( 279) AT4G38620 | Symbols: ATMYB4, MYB4 | MYB4; DNA binding / transcription factor | chr4:18053866-18054876 FORWARDmoderately similar to ( 345) MYB38_MAIZE Myb-related protein Zm38 - Zea mays (Maize)moderately similar to ( 358) loc_os08g43550 12008.m08329 protein myb-related protein Zm38, putative, expressed no original description	1.0553	-0.602474
27.3.25	RNA.regulation of transcription.MYB domain transcription factor family	mloc_55846.2	weakly similar to ( 185) AT2G36960 | Symbols: TKI1 | TKI1 (TSL-kinase interacting protein 1); DNA binding / transcription factor | chr2:15523552-15527245 FORWARDmoderately similar to ( 466) loc_os01g08680 12001.m150498 protein expressed protein no original description	-0.649219	0.387929
27.3.26	RNA.regulation of transcription.MYB-related transcription factor family	mloc_53628.1	weakly similar to ( 108) loc_os05g49240 12005.m08994 protein SANT/MYB protein, putative, expressed no original description	-1.0299	2.28326
27.3.26	RNA.regulation of transcription.MYB-related transcription factor family	mloc_53626.2	very weakly similar to (87.8) AT4G39250 | Symbols: ATRL1 | ATRL1 (ARABIDOPSIS RAD-LIKE 1); DNA binding / transcription factor | chr4:18271457-18271857 REVERSEweakly similar to ( 122) loc_os05g49240 12005.m08994 protein SANT/MYB protein, putative, expressed no original description	-0.386991	2.46723
27.3.26	RNA.regulation of transcription.MYB-related transcription factor family	ak375619	weakly similar to ( 122) AT1G49950 | Symbols: TRB1, ATTRB1 | DNA-binding protein, putative | chr1:18494439-18496713 REVERSEmoderately similar to ( 214) loc_os01g51154 12001.m43494 protein single myb histone 4, putative, expressed no original description	-0.306849	0.254046
27.3.26	RNA.regulation of transcription.MYB-related transcription factor family	mloc_74184.1	very weakly similar to (98.2) AT4G39250 | Symbols: ATRL1 | ATRL1 (ARABIDOPSIS RAD-LIKE 1); DNA binding / transcription factor | chr4:18271457-18271857 REVERSEweakly similar to ( 132) loc_os05g50340 12005.m09103 protein RADIALIS, putative, expressed no original description	-0.270703	0.785941
27.3.32	RNA.regulation of transcription.WRKY domain transcription factor family	ak361795	weakly similar to ( 125) AT4G11070 | Symbols: WRKY41, AtWRKY41 | WRKY41; transcription factor | chr4:6759303-6760763 FORWARDmoderately similar to ( 224) loc_os08g29660 12008.m06969 protein OsWRKY69 - Superfamily of rice TFs having WRKY and zinc finger domains, expressed no original description	-2.03964	0.882
27.3.32	RNA.regulation of transcription.WRKY domain transcription factor family	ak367621	weakly similar to ( 110) loc_os05g25770 12005.m06869 protein OsWRKY45 - Superfamily of rice TFs having WRKY and zinc finger domains, expressed no original description	-2.48149	1.38177
27.3.32	RNA.regulation of transcription.WRKY domain transcription factor family	mloc_56822.1	weakly similar to ( 107) AT4G23550 | Symbols: WRKY29, ATWRKY29 | WRKY29; transcription factor | chr4:12291831-12293088 FORWARDweakly similar to ( 179) loc_os05g50700 12005.m09137 protein WRKY transcription factor 22, putative, expressed no original description	0.431492	-0.368479
27.3.32	RNA.regulation of transcription.WRKY domain transcription factor family	mloc_70190.1	weakly similar to ( 166) AT4G31800 | Symbols: WRKY18 | WRKY18; transcription factor | chr4:15383296-15384812 FORWARDmoderately similar to ( 364) loc_os06g44010 12006.m08929 protein OsWRKY28 - Superfamily of rice TFs having WRKY and zinc finger domains, expressed no original description	-3.28085	1.41491
27.3.32	RNA.regulation of transcription.WRKY domain transcription factor family	mloc_81131.1	weakly similar to ( 134) AT5G64810 | Symbols: WRKY51, ATWRKY51 | WRKY51; transcription factor | chr5:25908415-25909687 FORWARDmoderately similar to ( 205) loc_os05g46020 12005.m08727 protein OsWRKY7 - Superfamily of rice TFs having WRKY and zinc finger domains, expressed no original description	-1.6314	1.20302
27.3.32	RNA.regulation of transcription.WRKY domain transcription factor family	mloc_60283.1	weakly similar to ( 189) AT5G15130 | Symbols: WRKY72, ATWRKY72 | WRKY72; transcription factor | chr5:4904426-4906879 FORWARDmoderately similar to ( 338) loc_os06g05380 12006.m91873 protein OsWRKY73 - Superfamily of rice TFs having WRKY and zinc finger domains, expressed no original description	-3.68974	1.32275
27.3.32	RNA.regulation of transcription.WRKY domain transcription factor family	ak376482	moderately similar to ( 286) AT2G38470 | Symbols: WRKY33, ATWRKY33 | WRKY33; transcription factor | chr2:16108476-16110539 FORWARDmoderately similar to ( 489) loc_os05g39720 12005.m08150 protein OsWRKY70 - Superfamily of rice TFs having WRKY and zinc finger domains, expressed no original description	-1.52624	1.05781
27.3.32	RNA.regulation of transcription.WRKY domain transcription factor family	ak369804	very weakly similar to (90.9) AT4G23810 | Symbols: WRKY53, ATWRKY53 | WRKY53; DNA binding / protein binding / transcription activator/ transcription factor | chr4:12392666-12393739 REVERSEweakly similar to ( 170) loc_os05g49620 12005.m09032 protein OsWRKY19 - Superfamily of rice TFs having WRKY and zinc finger domains, expressed no original description	-2.19919	1.33687
27.3.32	RNA.regulation of transcription.WRKY domain transcription factor family	ak371133	very weakly similar to (85.5) AT1G66550 | Symbols: WRKY67, ATWRKY67 | WRKY67; transcription factor | chr1:24828537-24829589 FORWARDweakly similar to ( 167) loc_os07g48260 12007.m09040 protein OsWRKY47 - Superfamily of rice TFs having WRKY and zinc finger domains, expressed no original description	-4.22334	1.7004
27.3.32	RNA.regulation of transcription.WRKY domain transcription factor family	mloc_67851.2	moderately similar to ( 320) AT2G38470 | Symbols: WRKY33, ATWRKY33 | WRKY33; transcription factor | chr2:16108476-16110539 FORWARDhighly similar to ( 593) loc_os01g61080 12001.m12235 protein OsWRKY24 - Superfamily of rice TFs having WRKY and zinc finger domains, expressed no original description	-1.03123	0.808106
27.3.32	RNA.regulation of transcription.WRKY domain transcription factor family	mloc_60890.1	weakly similar to ( 161) AT1G80840 | Symbols: WRKY40, ATWRKY40 | WRKY40; transcription factor | chr1:30383834-30385356 FORWARDmoderately similar to ( 365) loc_os02g08440 12002.m33348 protein OsWRKY71 - Superfamily of rice TFs having WRKY and zinc finger domains, expressed no original description	-0.807963	0.300861
27.3.35	RNA.regulation of transcription.bZIP transcription factor family	ak374900	moderately similar to ( 252) AT2G40620 | Symbols: | bZIP transcription factor family protein | chr2:16954804-16956872 REVERSEmoderately similar to ( 372) RF2B_ORYSA Transcription factor RF2b - Oryza sativa (Rice)moderately similar to ( 469) loc_os07g48180 12007.m09032 protein transcription factor RF2b, putative, expressed no original description	-0.496041	0.316372
27.3.38	RNA.regulation of transcription.AT-rich interaction domain containing transcription factor family	ak249562.1	moderately similar to ( 388) AT2G17410 | Symbols: | ARID/BRIGHT DNA-binding domain-containing protein | chr2:7559869-7563474 FORWARDhighly similar to ( 602) loc_os06g41730 12006.m31901 protein ARID/BRIGHT DNA binding domain containing protein, expressed no original description	-0.220631	0.212387
27.3.40	RNA.regulation of transcription.Aux/IAA family	mloc_75842.1	weakly similar to ( 146) AT4G14550 | Symbols: IAA14, SLR | IAA14 (INDOLE-3-ACETIC ACID INDUCIBLE 14); protein binding / transcription factor/ transcription repressor | chr4:8348521-8349923 REVERSEmoderately similar to ( 249) IAA23_ORYSA Auxin-responsive protein IAA23 (Indoleacetic acid-induced protein 23) - Oryza sativa (Rice)moderately similar to ( 249) loc_os06g39590 12006.m31888 protein OsIAA2…	-0.324147	0.696946
27.3.41	RNA.regulation of transcription.B3 transcription factor family	mloc_15957.1	weakly similar to ( 119) loc_os03g11370 12003.m06588 protein auxin response factor 23, putative, expressed no original description	-1.13917	0.882818
27.3.41	RNA.regulation of transcription.B3 transcription factor family	mloc_71395.2	weakly similar to ( 160) AT3G19184 | Symbols: | DNA binding | chr3:6637555-6639035 FORWARDmoderately similar to ( 324) loc_os03g08620 12003.m06370 protein DNA binding protein, putative, expressed no original description	-1.31931	0.333218
27.3.44	RNA.regulation of transcription.Chromatin Remodeling Factors	ak371311	moderately similar to ( 300) AT4G22140 | Symbols: | DNA binding / protein binding / zinc ion binding | chr4:11728093-11730230 REVERSEmoderately similar to ( 337) loc_os09g21770 12009.m05384 protein DNA binding protein, putative, expressed no original description	-0.300114	0.291335
27.3.44	RNA.regulation of transcription.Chromatin Remodeling Factors	mloc_36404.1	weakly similar to ( 119) AT4G26810 | Symbols: | SWIB complex BAF60b domain-containing protein | chr4:13492247-13492649 REVERSEweakly similar to ( 168) loc_os09g04720 12009.m03841 protein SWIb domain-containing protein, putative, expressed no original description	-0.515132	0.453771
27.3.50	RNA.regulation of transcription.General Transcription	mloc_60327.1	moderately similar to ( 222) AT1G73230 | Symbols: | nascent polypeptide-associated complex (NAC) domain-containing protein | chr1:27540506-27541364 REVERSEmoderately similar to ( 249) loc_os10g34180 12010.m21923 protein transcription factor BTF3, putative, expressed no original description	-0.447454	0.357022
27.3.55	RNA.regulation of transcription.HDA	ak252219.1	highly similar to ( 514) AT1G08460 | Symbols: HDA08, HDA8, ATHDA8 | HDA08; histone deacetylase | chr1:2672527-2674469 FORWARDweakly similar to ( 104) HDAC_MAIZE Probable histone deacetylase (RPD3 homolog) - Zea mays (Maize)highly similar to ( 675) loc_os05g36920 12005.m07873 protein histone deacetylase-like amidohydrolase, putative, expressed no original description	-0.487544	0.291015
27.3.57	RNA.regulation of transcription.JUMONJI family	ak374788	nearly identical (1039) AT1G78280 | Symbols: | transferase, transferring glycosyl groups | chr1:29452823-29457118 FORWARDnearly identical (1550) loc_os03g27250 12003.m08052 protein transferase, transferring glycosyl groups, putative, expressed no original description	0.857286	-1.42417
27.3.57	RNA.regulation of transcription.JUMONJI family	mloc_69611.1	highly similar to ( 603) AT5G46910 | Symbols: | transcription factor jumonji (jmj) family protein | chr5:19047780-19050880 FORWARDnearly identical (1191) loc_os10g42690 12010.m07021 protein jmjC domain containing protein, expressed no original description	-1.48527	0.255861
27.3.67	RNA.regulation of transcription.putative transcription regulator	ak368188	weakly similar to ( 107) AT4G12080 | Symbols: | DNA-binding family protein | chr4:7239466-7241246 FORWARDweakly similar to ( 191) loc_os02g03270 12002.m05677 protein DNA binding protein, putative, expressed no original description	-0.876893	0.690646
27.3.67	RNA.regulation of transcription.putative transcription regulator	mloc_34067.1	moderately similar to ( 500) AT1G80270 | Symbols: | DNA-binding protein, putative | chr1:30181265-30183331 FORWARDhighly similar to ( 811) loc_os12g07260 12012.m04715 protein DNA-binding protein, putative, expressed no original description	-0.552657	0.541902
27.3.67	RNA.regulation of transcription.putative transcription regulator	ak374338	moderately similar to ( 349) AT4G11560 | Symbols: | bromo-adjacent homology (BAH) domain-containing protein | chr4:7000095-7003445 REVERSEhighly similar to ( 528) loc_os01g34330 12001.m43038 protein BAH domain containing protein, expressed no original description	-0.689622	0.191336
27.3.67	RNA.regulation of transcription.putative transcription regulator	ak375301	moderately similar to ( 323) AT4G01990 | Symbols: | pentatricopeptide (PPR) repeat-containing protein | chr4:871268-872885 REVERSEhighly similar to ( 729) loc_os01g19490 12001.m08486 protein tetratricopeptide-like helical, putative, expressed no original description	-0.830214	0.799863
27.3.67	RNA.regulation of transcription.putative transcription regulator	ak251104.1	highly similar to ( 798) AT5G18230 | Symbols: | transcription regulator NOT2/NOT3/NOT5 family protein | chr5:6021610-6027031 REVERSEnearly identical (1229) loc_os03g44900 12003.m35336 protein CCR4-NOT transcription complex subunit 3, putative, expressed no original description	-0.294372	0.195075
27.3.67	RNA.regulation of transcription.putative transcription regulator	mloc_4670.2	moderately similar to ( 447) AT3G48670 | Symbols: | XH/XS domain-containing protein / XS zinc finger domain-containing protein | chr3:18031240-18033615 FORWARDhighly similar to ( 863) loc_os01g44230 12001.m43488 protein transcription factor X1, putative, expressed no original description	-0.248225	0.309992
27.3.67	RNA.regulation of transcription.putative transcription regulator	ak372192	moderately similar to ( 364) AT3G05210 | Symbols: ERCC1, UVR7 | ERCC1; 5'-flap endonuclease | chr3:1479591-1481823 FORWARDmoderately similar to ( 499) loc_os10g37490 12010.m06537 protein mating-type switching protein swi10, putative, expressed no original description	-0.504707	0.433105
27.3.67	RNA.regulation of transcription.putative transcription regulator	mloc_433.1	weakly similar to ( 122) AT1G07370 | Symbols: PCNA1 | PCNA1 (PROLIFERATING CELLULAR NUCLEAR ANTIGEN); DNA binding / DNA polymerase processivity factor/ protein binding | chr1:2263204-2264382 FORWARDweakly similar to ( 128) PCNA_ORYSA Proliferating cell nuclear antigen (PCNA) (Cyclin) - Oryza sativa (Rice)weakly similar to ( 128) loc_os02g56130 12002.m10637 protein proliferating cell nuclear antig…	-0.933625	0.505561
27.3.67	RNA.regulation of transcription.putative transcription regulator	mloc_60327.1	moderately similar to ( 222) AT1G73230 | Symbols: | nascent polypeptide-associated complex (NAC) domain-containing protein | chr1:27540506-27541364 REVERSEmoderately similar to ( 249) loc_os10g34180 12010.m21923 protein transcription factor BTF3, putative, expressed no original description	-0.447454	0.357022
27.3.69	RNA.regulation of transcription.SET-domain transcriptional regulator family	ak359451	moderately similar to ( 332) AT2G44150 | Symbols: ASHH3, SDG7 | ASHH3 (HISTONE-LYSINE N-METHYLTRANSFERASE ASHH3); histone-lysine N-methyltransferase | chr2:18258863-18261003 FORWARDhighly similar to ( 504) loc_os09g13740 12009.m04635 protein histone-lysine N-methyltransferase, H3 lysine-36 and H4 lysine-20specific, putative, expressed no original description	-0.465767	0.125193
27.3.69	RNA.regulation of transcription.SET-domain transcriptional regulator family	mloc_37806.3	moderately similar to ( 405) AT2G18850 | Symbols: | FUNCTIONS IN: molecular_function unknown; INVOLVED IN: biological_process unknown; EXPRESSED IN: 22 plant structures; EXPRESSED DURING: 13 growth stages; CONTAINS InterPro DOMAIN/s: SET (InterPro:IPR001214); BEST Arabidopsis thaliana protein match is: SET domain-containing protein (TAIR:AT3G07670.1); Has 597 Blast hits to 594 proteins in 119 spe…	-1.96744	0.467898
27.3.69	RNA.regulation of transcription.SET-domain transcriptional regulator family	mloc_61642.4	moderately similar to ( 301) AT2G44150 | Symbols: ASHH3, SDG7 | ASHH3 (HISTONE-LYSINE N-METHYLTRANSFERASE ASHH3); histone-lysine N-methyltransferase | chr2:18258863-18261003 FORWARDmoderately similar to ( 457) loc_os09g13740 12009.m04635 protein histone-lysine N-methyltransferase, H3 lysine-36 and H4 lysine-20specific, putative, expressed no original description	-0.350474	0.079042
27.3.71	RNA.regulation of transcription.SNF7	ak368215	moderately similar to ( 304) AT1G03950 | Symbols: VPS2.3 | VPS2.3 (VACUOLAR PROTEIN SORTING-ASSOCIATED PROTEIN 2.3) | chr1:1011388-1013212 REVERSEmoderately similar to ( 363) loc_os10g33660 12010.m06194 protein charged multivesicular body protein 2b, putative, expressed no original description	-0.350407	0.292414
27.3.71	RNA.regulation of transcription.SNF7	ak367793	moderately similar to ( 322) AT3G10640 | Symbols: VPS60.1 | VPS60.1 | chr3:3323501-3324484 REVERSEmoderately similar to ( 387) loc_os01g01350 12001.m06781 protein charged multivesicular body protein 5, putative, expressed no original description	-0.31917	0.79166
27.3.73	RNA.regulation of transcription.Zn-finger(CCHC)	mloc_19153.1	moderately similar to ( 213) AT4G19190 | Symbols: | zinc knuckle (CCHC-type) family protein | chr4:10493323-10495969 FORWARDmoderately similar to ( 298) loc_os06g49510 12006.m71455 protein nucleic acid binding protein, putative, expressed no original description	-0.237288	0.226802
27.3.99	RNA.regulation of transcription.unclassified	ak354714	moderately similar to ( 204) AT1G47500 | Symbols: ATRBP47C' | ATRBP47C' (RNA-binding protein 47C'); RNA binding | chr1:17432682-17434805 FORWARDmoderately similar to ( 284) loc_os04g37690 12004.m35140 protein nucleic acid binding protein, putative, expressed no original description	-0.639002	0.415406
27.3.99	RNA.regulation of transcription.unclassified	mloc_62671.5	moderately similar to ( 246) AT1G30320 | Symbols: | remorin family protein | chr1:10680348-10682852 FORWARDhighly similar to ( 729) loc_os04g52920 12004.m10185 protein DNA binding protein, putative, expressed no original description	-0.12323	1.59997
27.3.99	RNA.regulation of transcription.unclassified	mloc_57482.2	moderately similar to ( 258) AT4G23540 | Symbols: | binding | chr4:12280547-12286420 REVERSEhighly similar to ( 745) loc_os01g72780 12001.m13311 protein expressed protein no original description	-0.61438	0.661224
27.3.99	RNA.regulation of transcription.unclassified	mloc_12086.1	moderately similar to ( 377) AT5G63830 | Symbols: | FUNCTIONS IN: molecular_function unknown; INVOLVED IN: biological_process unknown; LOCATED IN: chloroplast; EXPRESSED IN: 20 plant structures; EXPRESSED DURING: 7 growth stages; CONTAINS InterPro DOMAIN/s: Zinc finger, HIT-type (InterPro:IPR007529); Has 339 Blast hits to 334 proteins in 111 species: Archae - 0; Bacteria - 0; Metazoa - 177; Fungi…	-0.364243	0.428651
27.3.99	RNA.regulation of transcription.unclassified	mloc_71411.1	weakly similar to ( 171) AT2G36930 | Symbols: | zinc finger (C2H2 type) family protein | chr2:15510002-15511347 REVERSEmoderately similar to ( 229) loc_os08g45040 12008.m080242 protein zinc finger protein 593, putative, expressed no original description	-0.609913	0.401448
27.3.99	RNA.regulation of transcription.unclassified	ak363632	moderately similar to ( 319) AT4G32720 | Symbols: AtLa1 | AtLa1 (Arabidopsis thaliana La protein 1); RNA binding | chr4:15787313-15789498 FORWARDmoderately similar to ( 468) loc_os04g42010 12004.m09175 protein RNA binding protein, putative, expressed no original description	-0.435229	0.357955
27.3.99	RNA.regulation of transcription.unclassified	mloc_7288.1	weakly similar to ( 165) AT1G26660 | Symbols: | c-myc binding protein, putative / prefoldin, putative | chr1:9212298-9213765 FORWARDmoderately similar to ( 270) loc_os07g40460 12007.m079735 protein protein UXT, putative, expressed no original description	-0.647863	0.469997
27.3.99	RNA.regulation of transcription.unclassified	ak250903.1	moderately similar to ( 333) AT5G54900 | Symbols: ATRBP45A | ATRBP45A (RNA-binding protein 45A); RNA binding | chr5:22295412-22298126 FORWARDmoderately similar to ( 470) loc_os07g33330 12007.m07594 protein RNA-binding post-transcriptional regulator csx1, putative no original description	-0.61876	0.500574
27.3.99	RNA.regulation of transcription.unclassified	ak372743	moderately similar to ( 397) AT1G53490 | Symbols: | DNA binding | chr1:19965146-19966811 FORWARDhighly similar to ( 525) loc_os02g13810 12002.m33977 protein DNA binding protein, putative, expressed no original description	-0.327276	0.394486
27.3.99	RNA.regulation of transcription.unclassified	ak371311	moderately similar to ( 300) AT4G22140 | Symbols: | DNA binding / protein binding / zinc ion binding | chr4:11728093-11730230 REVERSEmoderately similar to ( 337) loc_os09g21770 12009.m05384 protein DNA binding protein, putative, expressed no original description	-0.300114	0.291335
27.3.99	RNA.regulation of transcription.unclassified	mloc_54789.1	moderately similar to ( 348) AT3G18620 | Symbols: | zinc finger (DHHC type) family protein | chr3:6408849-6410716 FORWARDhighly similar to ( 554) loc_os06g20400 12006.m31797 protein DHHC zinc finger domain containing protein, expressed no original description	-0.600474	0.43689
27.3.99	RNA.regulation of transcription.unclassified	ak362537	highly similar to ( 619) AT5G20350 | Symbols: TIP1 | TIP1 (TIP GROWTH DEFECTIVE 1); S-acyltransferase/ acyl binding | chr5:6876772-6881102 FORWARDhighly similar to ( 721) loc_os06g43680 12006.m08898 protein palmitoyltransferase TIP1, putative, expressed no original description	-0.583305	0.3238
27.3.99	RNA.regulation of transcription.unclassified	ak249801.1	moderately similar to ( 214) AT5G23290 | Symbols: PDF5 | PDF5 (PREFOLDIN 5); unfolded protein binding | chr5:7846144-7847428 FORWARDmoderately similar to ( 259) loc_os10g34670 12010.m22005 protein prefoldin subunit 5, putative, expressed no original description	-0.878218	0.50179
27.3.99	RNA.regulation of transcription.unclassified	ak365451	weakly similar to ( 191) AT1G75340 | Symbols: | zinc finger (CCCH-type) family protein | chr1:28269153-28271873 REVERSEmoderately similar to ( 460) loc_os06g49080 12006.m09433 protein nucleic acid binding protein, putative, expressed no original description	-0.0889702	0.126187
27.3.99	RNA.regulation of transcription.unclassified	ak371302	highly similar to ( 682) AT5G43100 | Symbols: | aspartyl protease family protein | chr5:17299264-17302718 FORWARDweakly similar to ( 114) ASP1_ORYSA Aspartic proteinase Asp1 precursor (EC 3.4.23.-) (OsAsp1) (OSAP1) (Nucellin-like protein) - Oryza sativa (Rice)highly similar to ( 963) loc_os07g40260 12007.m29392 protein pepsin A, putative, expressed no original description	-0.465582	0.174102
27.3.99	RNA.regulation of transcription.unclassified	ak370203	moderately similar to ( 416) AT3G59080 | Symbols: | aspartyl protease family protein | chr3:21836812-21838419 FORWARDvery weakly similar to (92.0) ASP1_ORYSA Aspartic proteinase Asp1 precursor (EC 3.4.23.-) (OsAsp1) (OSAP1) (Nucellin-like protein) - Oryza sativa (Rice)highly similar to ( 644) loc_os02g21040 12002.m07344 protein aspartic proteinase nepenthesin-2 precursor, putative, expressed no o…	-1.03127	0.752829
27.3.99	RNA.regulation of transcription.unclassified	ak365842	highly similar to ( 602) AT5G15810 | Symbols: | N2,N2-dimethylguanosine tRNA methyltransferase family protein | chr5:5157798-5161121 FORWARDweakly similar to ( 199) PSAH_HORVU Photosystem I reaction center subunit VI, chloroplast precursor (PSI-H) (Light-harvesting complex I 11 kDa protein) - Hordeum vulgare (Barley)highly similar to ( 669) loc_os03g57280 12003.m10646 protein N-dimethylguanosine …	-0.476967	0.247396
27.3.99	RNA.regulation of transcription.unclassified	ak250734.1	moderately similar to ( 214) AT3G18580 | Symbols: | single-strand-binding family protein | chr3:6396940-6398068 REVERSEmoderately similar to ( 280) loc_os01g45530 12001.m10755 protein single-stranded DNA-binding protein, putative, expressed no original description	-1.53789	0.86121
27.3.99	RNA.regulation of transcription.unclassified	ak357555	moderately similar to ( 452) AT5G20350 | Symbols: TIP1 | TIP1 (TIP GROWTH DEFECTIVE 1); S-acyltransferase/ acyl binding | chr5:6876772-6881102 FORWARDmoderately similar to ( 496) loc_os06g43680 12006.m08898 protein palmitoyltransferase TIP1, putative, expressed no original description	-0.374148	0.253192
27.4	RNA.RNA binding	ak373275	weakly similar to ( 137) AT5G54580 | Symbols: | RNA recognition motif (RRM)-containing protein | chr5:22171332-22172656 FORWARDweakly similar to ( 176) loc_os07g36490 12007.m07900 protein ELAV-like protein 4, putative, expressed no original description	-0.391179	0.387733
27.4	RNA.RNA binding	mloc_67744.1	very weakly similar to (92.8) loc_os08g29530 12008.m26677 protein RBP2 protein, putative, expressed no original description	-0.481075	0.361813
27.4	RNA.RNA binding	ak355697	moderately similar to ( 298) AT5G32450 | Symbols: | RNA recognition motif (RRM)-containing protein | chr5:12079707-12081317 FORWARDmoderately similar to ( 441) loc_os03g53770 12003.m10346 protein RNA-binding region RNP-1, putative, expressed no original description	-0.750804	0.034236
27.4	RNA.RNA binding	mloc_56394.2	moderately similar to ( 350) AT3G50670 | Symbols: U1-70K, U1SNRNP | U1-70K (U1 SMALL NUCLEAR RIBONUCLEOPROTEIN-70K); RNA binding / nucleotide binding | chr3:18828232-18829492 REVERSEmoderately similar to ( 456) loc_os10g02630 12010.m03680 protein U1 snRNP 70K protein, putative, expressed no original description	-0.427539	0.32711
27.4	RNA.RNA binding	mloc_70973.1	moderately similar to ( 456) AT5G16260 | Symbols: | RNA recognition motif (RRM)-containing protein | chr5:5311363-5315496 FORWARDhighly similar to ( 696) loc_os04g41910 12004.m35362 protein splicing factor U2AF-associated protein 2, putative, expressed no original description	-0.426885	0.369572
27.4	RNA.RNA binding	ak366607	moderately similar to ( 273) AT3G55340 | Symbols: PHIP1 | PHIP1 (PHRAGMOPLASTIN INTERACTING PROTEIN 1); RNA binding / mRNA binding | chr3:20515672-20517832 FORWARDhighly similar to ( 501) loc_os05g02400 12005.m04776 protein RNA binding protein, putative, expressed no original description	-0.575578	0.327053
27.4	RNA.RNA binding	mloc_74341.1	very weakly similar to (85.9) AT5G06210 | Symbols: | RNA-binding protein, putative | chr5:1878497-1879515 FORWARDweakly similar to ( 157) loc_os04g33810 12004.m08476 protein glycine-rich RNA-binding protein 2, mitochondrial precursor, putative, expressed no original description	-0.497808	0.516209
27.4	RNA.RNA binding	mloc_54877.1	moderately similar to ( 276) AT4G17720 | Symbols: | RNA recognition motif (RRM)-containing protein | chr4:9862660-9864498 REVERSEmoderately similar to ( 481) loc_os03g50560 12003.m101468 protein RNA recognition motif containing protein, putative, expressed no original description	-0.97987	0.194252
27.4	RNA.RNA binding	ak356508	weakly similar to ( 115) AT5G04430 | Symbols: BTR1, BTR1S | BTR1L (BINDING TO TOMV RNA 1L (LONG FORM)); nucleic acid binding / single-stranded RNA binding | chr5:1250602-1253523 REVERSEweakly similar to ( 154) loc_os02g57640 12002.m10785 protein RNA-binding protein Nova-1, putative, expressed no original description	-0.652319	0.554951
27.4	RNA.RNA binding	ak375398	moderately similar to ( 287) AT1G51580 | Symbols: | KH domain-containing protein | chr1:19125612-19128102 FORWARDhighly similar to ( 644) loc_os09g32300 12009.m22251 protein nucleic acid binding protein, putative, expressed no original description	-0.661106	0.384076
27.4	RNA.RNA binding	ak371474	moderately similar to ( 210) AT2G44710 | Symbols: | RNA recognition motif (RRM)-containing protein | chr2:18432902-18436629 FORWARDmoderately similar to ( 465) loc_os07g27110 12007.m06987 protein RNA recognition motif family protein, expressed no original description	-0.233128	0.0803732
27.4	RNA.RNA binding	ak251495.1	weakly similar to ( 172) AT1G58470 | Symbols: ATRBP1, RBP1 | ATRBP1 (ARABIDOPSIS THALIANA RNA-BINDING PROTEIN 1); RNA binding / single-stranded RNA binding | chr1:21727374-21728539 FORWARDvery weakly similar to (88.2) ROC2_NICPL 31 kDa ribonucleoprotein, chloroplast precursor (CP-RBP31) - Nicotiana plumbaginifolia (Leadwort-leaved tobacco)moderately similar to ( 482) loc_os07g03240 12007.m04795 p…	-0.4617	0.376382
27.4	RNA.RNA binding	mloc_897.1	very weakly similar to (90.9) loc_os08g29530 12008.m26677 protein RBP2 protein, putative, expressed no original description	-0.605947	0.417929
28.1	DNA.synthesis/chromatin structure	mloc_78807.1	highly similar to ( 588) AT1G08130 | Symbols: ATLIG1 | ATLIG1 (ARABIDOPSIS THALIANA DNA LIGASE 1); ATP binding / DNA binding / DNA ligase (ATP) | chr1:2542913-2547815 REVERSEhighly similar to ( 785) loc_os10g34750 12010.m065295 protein DNA ligase, putative, expressed no original description	-0.99023	0.503186
28.1	DNA.synthesis/chromatin structure	ak376117	highly similar to ( 991) AT5G04130 | Symbols: | DNA topoisomerase, ATP-hydrolyzing, putative / DNA topoisomerase II, putative / DNA gyrase, putative | chr5:1122084-1128031 REVERSEnearly identical (1176) GYRB_ORYSA DNA gyrase subunit B, chloroplast/mitochondrial precursor (EC 5.99.1.3) - Oryza sativa (Rice)nearly identical (1176) loc_os01g16290 12001.m42965 protein DNA gyrase subunit B, putative, …	-1.57465	1.65766
28.1	DNA.synthesis/chromatin structure	mloc_38429.3	weakly similar to ( 175) AT4G32700 | Symbols: | DNA-directed DNA polymerase family protein | chr4:15767440-15779185 FORWARDweakly similar to ( 193) loc_os12g19370 12012.m05887 protein DNA polymerase I family protein, expressed no original description	-0.893949	1.23618
28.1	DNA.synthesis/chromatin structure	ak370641	highly similar to ( 512) AT1G77470 | Symbols: | replication factor C 36 kDA, putative | chr1:29112194-29114323 REVERSEhighly similar to ( 589) loc_os02g53500 12002.m33461 protein replication factor C subunit 3, putative, expressed no original description	-0.55798	0.506895
28.1	DNA.synthesis/chromatin structure	ak249394.1	highly similar to ( 595) AT5G26680 | Symbols: | endonuclease, putative | chr5:9311882-9315458 REVERSEhighly similar to ( 653) FEN1A_ORYSA Flap endonuclease 1a (EC 3.1.-.-) (OsFEN-1a) - Oryza sativa (Rice)highly similar to ( 614) loc_os05g46270 12005.m83948 protein flap endonuclease 1a, putative, expressed no original description	-0.464555	0.26796
28.1	DNA.synthesis/chromatin structure	mloc_64847.1	moderately similar to ( 483) AT5G06260 | Symbols: | nucleolar protein-related | chr5:1902755-1904835 REVERSEhighly similar to ( 674) loc_os12g06100 12012.m04601 protein TLD family protein, expressed no original description	1.22096	-0.751735
28.1	DNA.synthesis/chromatin structure	ak365664	highly similar to ( 586) AT5G35910 | Symbols: | 3'-5' exonuclease domain-containing protein / helicase and RNase D C-terminal domain-containing protein / HRDC domain-containing protein | chr5:14029871-14035405 REVERSEnearly identical (1125) loc_os10g30100 12010.m05872 protein nucleolar protein, putative, expressed no original description	-0.983249	0.64176
28.1	DNA.synthesis/chromatin structure	ak368023	highly similar to ( 612) AT3G18600 | Symbols: | DEAD/DEAH box helicase, putative | chr3:6399724-6403007 REVERSEweakly similar to ( 174) DB10_NICSY ATP-dependent RNA helicase-like protein DB10 (EC 3.6.1.-) - Nicotiana sylvestris (Wood tobacco)highly similar to ( 874) loc_os03g58810 12003.m10784 protein ATP-dependent RNA helicase has1, putative, expressed no original description	-0.545818	0.3423
28.1	DNA.synthesis/chromatin structure	ak360099	moderately similar to ( 465) AT1G18090 | Symbols: | exonuclease, putative | chr1:6224539-6227715 FORWARDvery weakly similar to (92.8) FEN1A_ORYSA Flap endonuclease 1a (EC 3.1.-.-) (OsFEN-1a) - Oryza sativa (Rice)moderately similar to ( 282) loc_os01g56940 12001.m11851 protein exonuclease, putative, expressed no original description	-0.507868	0.515422
28.1	DNA.synthesis/chromatin structure	mloc_36636.1	moderately similar to ( 303) AT5G44750 | Symbols: REV1, ATREV1 | REV1; DNA-directed DNA polymerase | chr5:18052669-18059581 FORWARDhighly similar to ( 667) loc_os06g47580 12006.m091772 protein REV1, putative, expressed no original description	-1.22501	0.980916
28.1	DNA.synthesis/chromatin structure	ak252932.1	moderately similar to ( 293) AT2G06510 | Symbols: ATRPA1A, RPA1A, RPA70A, ATRPA70A | RPA1A (REPLICATION PROTEIN A 1A); DNA binding / nucleic acid binding | chr2:2585215-2587601 FORWARDmoderately similar to ( 377) loc_os02g53680 12002.m10397 protein replication protein A 70 kDa DNA-binding subunit, putative, expressed no original description	-0.391304	0.0996893
28.1	DNA.synthesis/chromatin structure	mloc_19720.2	weakly similar to ( 114) AT1G08130 | Symbols: ATLIG1 | ATLIG1 (ARABIDOPSIS THALIANA DNA LIGASE 1); ATP binding / DNA binding / DNA ligase (ATP) | chr1:2542913-2547815 REVERSEweakly similar to ( 128) loc_os10g34750 12010.m065295 protein DNA ligase, putative, expressed no original description	-0.584538	0.553953
28.1	DNA.synthesis/chromatin structure	ak367925	moderately similar to ( 342) AT2G19480 | Symbols: NFA02, NFA2 | NAP1;2 (NUCLEOSOME ASSEMBLY PROTEIN 1;2); DNA binding / binding | chr2:8438601-8441040 FORWARDmoderately similar to ( 473) loc_os05g46230 12005.m083791 protein expressed protein no original description	-0.33503	0.181319
28.1	DNA.synthesis/chromatin structure	ak366593	highly similar to ( 512) AT1G77470 | Symbols: | replication factor C 36 kDA, putative | chr1:29112194-29114323 REVERSEhighly similar to ( 589) loc_os02g53500 12002.m33461 protein replication factor C subunit 3, putative, expressed no original description	-0.534656	0.520727
28.1	DNA.synthesis/chromatin structure	mloc_14911.1	weakly similar to ( 162) AT5G27680 | Symbols: RECQSIM | RECQSIM (Arabidopsis RecQ helicase sim); ATP binding / ATP-dependent helicase/ helicase/ nucleic acid binding | chr5:9794244-9798637 REVERSEmoderately similar to ( 305) loc_os05g05810 12005.m27545 protein DNA helicase RecQsim, putative, expressed no original description	-0.190454	0.525752
28.1	DNA.synthesis/chromatin structure	mloc_72617.1	weakly similar to ( 172) AT3G10690 | Symbols: | DNA gyrase subunit A family protein | chr3:3339612-3346243 REVERSEmoderately similar to ( 223) GYRA_ORYSA Probable DNA gyrase subunit A, chloroplast/mitochondrial precursor (EC 5.99.1.3) - Oryza sativa (Rice)moderately similar to ( 223) loc_os03g59750 12003.m10870 protein DNA gyrase subunit A, putative, expressed no original description	-1.43329	1.31813
28.1	DNA.synthesis/chromatin structure	ak361902	highly similar to ( 688) AT3G57150 | Symbols: NAP57, AtNAP57, CBF5, AtCBF5 | NAP57 (Arabidopsis thaliana homologue of NAP57); pseudouridine synthase | chr3:21154255-21155952 REVERSEhighly similar to ( 763) loc_os07g44190 12007.m08641 protein h/ACA ribonucleoprotein complex subunit 4, putative, expressed no original description	-0.698739	0.557973
28.1	DNA.synthesis/chromatin structure	mloc_5547.4	nearly identical (1067) AT5G57160 | Symbols: ATLIG4, LIG4 | ATLIG4; DNA ligase (ATP)/ protein binding | chr5:23155150-23161688 REVERSEnearly identical (1233) DNL4_ORYSA Putative DNA ligase 4 (EC 6.5.1.1) (DNA ligase IV) (Polydeoxyribonucleotide synthase [ATP] 4) - Oryza sativa (Rice)highly similar to ( 821) loc_os04g51700 12004.m10065 protein DNA ligase I, ATP-dependent family protein, expressed …	-0.602419	0.886578
28.1	DNA.synthesis/chromatin structure	ak364916	highly similar to ( 574) AT1G63160 | Symbols: | replication factor C 40 kDa, putative | chr1:23422068-23423771 REVERSEhighly similar to ( 608) loc_os04g48060 12004.m09746 protein replication factor C subunit 4, putative, expressed no original description	-1.01276	0.765436
28.1.3	DNA.synthesis/chromatin structure.histone	ak367515	weakly similar to ( 155) AT5G59970 | Symbols: | histone H4 | chr5:24146352-24146663 REVERSEweakly similar to ( 155) H4_PEA Histone H4 - Pisum sativum (Garden pea)weakly similar to ( 155) loc_os10g39410 12010.m06709 protein histone H4, putative, expressed no original description	-1.45314	1.14055
28.1.3	DNA.synthesis/chromatin structure.histone	mloc_64939.2	weakly similar to ( 150) AT5G54640 | Symbols: HTA1, RAT5 | RAT5 (RESISTANT TO AGROBACTERIUM TRANSFORMATION 5); DNA binding | chr5:22196540-22197279 FORWARDweakly similar to ( 175) H2A4_WHEAT Histone H2A.4 - Triticum aestivum (Wheat)weakly similar to ( 175) loc_os07g36130 12007.m07866 protein histone H2A.2, putative, expressed no original description	-0.935176	0.0497771
28.2	DNA.repair	mloc_10497.1	highly similar to ( 574) AT2G31970 | Symbols: RAD50, ATRAD50 | RAD50; ATP binding / nuclease/ zinc ion binding | chr2:13600657-13608815 FORWARDhighly similar to ( 683) loc_os02g29464 12002.m08090 protein DNA repair protein RAD50, putative, expressed no original description	-0.764936	0.8036
28.2	DNA.repair	mloc_80996.2	highly similar to ( 882) AT5G54260 | Symbols: MRE11, ATMRE11 | MRE11 (meiotic recombination 11); endonuclease/ exonuclease/ hydrolase/ manganese ion binding / protein serine/threonine phosphatase | chr5:22032702-22037749 FORWARDnearly identical (1053) loc_os04g54340 12004.m10325 protein double-strand break repair protein MRE11, putative, expressed no original description	-0.832252	0.643433
28.2	DNA.repair	mloc_12429.3	very weakly similar to (87.0) AT1G01490 | Symbols: | heavy-metal-associated domain-containing protein | chr1:180401-182066 REVERSEweakly similar to ( 116) loc_os12g23280 12012.m073820 protein GMFP5, putative, expressed no original description	-0.664939	0.546814
28.2	DNA.repair	mloc_10082.3	moderately similar to ( 234) AT3G20475 | Symbols: ATMSH5, MSH5 | MSH5 (MUTS-HOMOLOGUE 5); ATP binding / damaged DNA binding / mismatched DNA binding | chr3:7143546-7150811 FORWARDweakly similar to ( 109) loc_os05g41880 12005.m08362 protein mutS domain V family protein, expressed no original description	-0.717341	0.272651
28.2	DNA.repair	mloc_16079.1	very weakly similar to (96.7) AT4G09140 | Symbols: ATMLH1, MLH1 | MLH1 (MUTL-HOMOLOGUE 1); protein binding, bridging | chr4:5817107-5821035 REVERSEweakly similar to ( 107) loc_os01g72880 12001.m42511 protein MUTL protein homolog 1, putative, expressed no original description	-0.182839	0.721323
28.2	DNA.repair	ak365590	nearly identical (1212) AT5G41370 | Symbols: XPB1, ATXPB1 | XPB1 (ARABIDOPSIS HOMOLOG OF XERODERMA PIGMENTOSUM COMPLEMENTATION GROUP B 1); ATP binding / ATP-dependent DNA helicase/ ATP-dependent helicase/ DNA binding / helicase/ hydrolase/ nucleic acid binding | chr5:16551337-16555792 FORWARDnearly identical (1314) loc_os01g49680 12001.m11155 protein DNA repair helicase XPB2, putative, expressed …	-0.238209	-0.000290934
28.2	DNA.repair	ak367944	highly similar to ( 880) AT4G09140 | Symbols: ATMLH1, MLH1 | MLH1 (MUTL-HOMOLOGUE 1); protein binding, bridging | chr4:5817107-5821035 REVERSEnearly identical (1133) loc_os01g72880 12001.m42511 protein MUTL protein homolog 1, putative, expressed no original description	-0.297572	0.729886
28.2	DNA.repair	ak372381	moderately similar to ( 240) AT3G23100 | Symbols: XRCC4 | XRCC4; protein C-terminus binding | chr3:8220721-8221991 FORWARDmoderately similar to ( 412) loc_os03g53000 12003.m10274 protein double strand break repair protein, putative, expressed no original description	-0.619423	0.32814
28.2	DNA.repair	mloc_58078.1	moderately similar to ( 276) AT1G13635 | Symbols: | methyladenine glycosylase family protein | chr1:4674248-4675784 FORWARDmoderately similar to ( 468) loc_os08g38170 12008.m26850 protein GMP synthase, putative, expressed no original description	-2.98246	0.159942
28.2	DNA.repair	mloc_69715.4	moderately similar to ( 426) AT1G19485 | Symbols: | AT hook motif-containing protein | chr1:6747167-6751443 FORWARDnearly identical (1050) loc_os01g63910 12001.m43283 protein AT hook motif family protein, expressed no original description	-0.323375	0.250013
28.2	DNA.repair	mloc_51651.2	moderately similar to ( 334) AT3G12040 | Symbols: | DNA-3-methyladenine glycosylase (MAG) | chr3:3835349-3836781 REVERSEmoderately similar to ( 385) loc_os02g53430 12002.m10372 protein DNA-3-methyladenine glycosylase, putative, expressed no original description	-0.448923	0.462427
28.2	DNA.repair	mloc_80159.2	weakly similar to ( 194) AT2G28560 | Symbols: ATRAD51B, RAD51B | RAD51B; recombinase | chr2:12237438-12238913 REVERSEmoderately similar to ( 300) loc_os05g03050 12005.m04839 protein DNA repair protein RAD51 homolog 2, putative, expressed no original description	-0.254574	0.718615
28.99	DNA.unspecified	ak251230.1	moderately similar to ( 258) AT2G26970 | Symbols: | exonuclease family protein | chr2:11509908-11511903 REVERSEmoderately similar to ( 333) loc_os02g26660 12002.m07810 protein oligoribonuclease, mitochondrial precursor, putative, expressed no original description	-0.392021	0.305054
28.99	DNA.unspecified	ak249083.1	moderately similar to ( 326) AT4G35220 | Symbols: | cyclase family protein | chr4:16752636-16753966 FORWARDmoderately similar to ( 431) loc_os09g02270 12009.m03600 protein cyclase, putative, expressed no original description	-0.331212	0.298646
28.99	DNA.unspecified	mloc_4523.2	highly similar to ( 996) AT1G10930 | Symbols: ATSGS1, RECQ4A, ATRECQ4A | RECQ4A; ATP binding / ATP-dependent helicase/ helicase/ nucleic acid binding | chr1:3648032-3654997 REVERSEhighly similar to ( 664) loc_os04g35420 12004.m08631 protein ATSGS1, putative, expressed no original description	-0.193128	0.783334
28.99	DNA.unspecified	ak360099	moderately similar to ( 465) AT1G18090 | Symbols: | exonuclease, putative | chr1:6224539-6227715 FORWARDvery weakly similar to (92.8) FEN1A_ORYSA Flap endonuclease 1a (EC 3.1.-.-) (OsFEN-1a) - Oryza sativa (Rice)moderately similar to ( 282) loc_os01g56940 12001.m11851 protein exonuclease, putative, expressed no original description	-0.507868	0.515422
29.1	protein.aa activation	ak372315	highly similar to ( 543) AT5G56090 | Symbols: COX15 | COX15 (cytochrome c oxidase 15) | chr5:22714634-22716605 FORWARDhighly similar to ( 660) loc_os08g38720 12008.m07856 protein cytochrome c oxidase assembly protein COX15, putative, expressed no original description	-0.495636	0.442162
29.1	protein.aa activation	mloc_53280.1	moderately similar to ( 261) AT1G18950 | Symbols: | aminoacyl-tRNA synthetase family | chr1:6546539-6551549 FORWARDhighly similar to ( 541) loc_os01g08550 12001.m07480 protein aminoacyl-tRNA synthetase, putative, expressed no original description	-0.253119	0.259309
29.1.5	protein.aa activation.isoleucine-tRNA ligase	mloc_4966.5	nearly identical (1642) AT4G10320 | Symbols: | isoleucyl-tRNA synthetase, putative / isoleucine--tRNA ligase, putative | chr4:6397526-6404509 REVERSEnearly identical (2128) loc_os06g43760 12006.m08906 protein ATP binding protein, putative, expressed no original description	-0.645301	0.542675
29.1.10	protein.aa activation.methionine-tRNA ligase	ak356513	nearly identical (1186) AT4G13780 | Symbols: | methionine--tRNA ligase, putative / methionyl-tRNA synthetase, putative / MetRS, putative | chr4:7993366-7998433 REVERSEnearly identical (1483) SYM_ORYSA Probable methionyl-tRNA synthetase (EC 6.1.1.10) (Methionine--tRNA ligase) (MetRS) - Oryza sativa (Rice)nearly identical (1483) loc_os06g31210 12006.m07662 protein methionyl-tRNA synthetase, putativ…	-0.511029	0.179562
29.1.20	protein.aa activation.phenylalanine-tRNA ligase	ak364607	highly similar to ( 751) AT1G72550 | Symbols: | tRNA synthetase beta subunit family protein | chr1:27319999-27323908 REVERSEnearly identical (1032) loc_os05g48510 12005.m27969 protein phenylalanyl-tRNA synthetase beta chain, putative, expressed no original description	-0.368549	0.367359
29.1.30	protein.aa activation.pseudouridylate synthase	mloc_67682.1	moderately similar to ( 306) AT1G09800 | Symbols: | tRNA pseudouridine synthase family protein | chr1:3177121-3180336 REVERSEmoderately similar to ( 409) loc_os12g09290 12012.m04913 protein pseudouridylate synthase, putative, expressed no original description	-0.928138	0.381695
29.1.30	protein.aa activation.pseudouridylate synthase	mloc_4430.1	moderately similar to ( 375) AT3G19440 | Symbols: | pseudouridine synthase family protein | chr3:6740778-6743132 FORWARDhighly similar to ( 678) loc_os09g01620 12009.m03537 protein RNA binding protein, putative, expressed no original description	-0.646888	0.648198
29.1.40	protein.aa activation.bifunctional aminoacyl-tRNA synthetase	ak355014	highly similar to ( 761) AT3G62120 | Symbols: | tRNA synthetase class II (G, H, P and S) family protein | chr3:23001227-23003849 REVERSEhighly similar to ( 862) loc_os12g25710 12012.m073824 protein bifunctional aminoacyl-tRNA synthetase, putative, expressed no original description	-0.288289	0.163378
29.2.1.1.1.1.18	protein.synthesis.ribosomal protein.prokaryotic.chloroplast.30S subunit.S18	mloc_514.1	weakly similar to ( 106) ATCG00650 | Symbols: RPS18 | chloroplast-encoded ribosomal protein S18 | chrC:67917-68222 FORWARDmoderately similar to ( 259) RR18_WHEAT Chloroplast 30S ribosomal protein S18 - Triticum aestivum (Wheat)moderately similar to ( 224) loc_osp1g00570 11562.m00048 protein ribosomal protein S18 no original description	-1.29549	-0.716726
29.2.1.1.1.2.1	protein.synthesis.ribosomal protein.prokaryotic.chloroplast.50S subunit.L1	ak251390.1	moderately similar to ( 300) AT2G42710 | Symbols: | ribosomal protein L1 family protein | chr2:17782352-17784830 FORWARDweakly similar to ( 160) RK1_SPIOL 50S ribosomal protein L1, chloroplast precursor (CL1) - Spinacia oleracea (Spinach)moderately similar to ( 472) loc_os06g35470 12006.m08084 protein 50S ribosomal protein L1, putative, expressed no original description	-0.951301	0.686542
29.2.1.1.1.2.3	protein.synthesis.ribosomal protein.prokaryotic.chloroplast.50S subunit.L3	ak358901	moderately similar to ( 406) AT3G17465 | Symbols: RPL3P | RPL3P (RIBOSOMAL PROTEIN L3 PLASTID); structural constituent of ribosome | chr3:5978059-5979572 REVERSEweakly similar to ( 153) RK3_TOBAC 50S ribosomal protein L3, chloroplast precursor (Fragment) - Nicotiana tabacum (Common tobacco)highly similar to ( 523) loc_os01g14830 12001.m08085 protein 50S ribosomal protein L3-2, chloroplast precurs…	-0.888811	0.66814
29.2.1.1.2.1.11	protein.synthesis.ribosomal protein.prokaryotic.mitochondrion.30S subunit.S11	mloc_17696.1	weakly similar to ( 113) loc_os03g26860 12003.m08018 protein ribosomal protein S11 containing protein, expressed no original description	-0.67373	0.532429
29.2.1.1.3.2.4	protein.synthesis.ribosomal protein.prokaryotic.unknown organellar.50S subunit.L4	ak369305	moderately similar to ( 385) AT2G20060 | Symbols: | ribosomal protein L4 family protein | chr2:8659384-8661227 FORWARDvery weakly similar to (97.4) RK4_TOBAC 50S ribosomal protein L4, chloroplast precursor (CL4) (R-protein L4) - Nicotiana tabacum (Common tobacco)moderately similar to ( 483) loc_os11g37510 12011.m07596 protein 50S ribosomal protein L4, putative, expressed no original description	-0.60346	0.422284
29.2.1.1.3.2.35	protein.synthesis.ribosomal protein.prokaryotic.unknown organellar.50S subunit.L35	ak250951.1	weakly similar to ( 127) AT5G66860 | Symbols: | INVOLVED IN: translation; LOCATED IN: mitochondrion; CONTAINS InterPro DOMAIN/s: Ribosomal protein L25/Gln-tRNA synthetase, anti-codon-binding (InterPro:IPR011035); BEST Arabidopsis thaliana protein match is: 50S ribosomal protein-related (TAIR:AT4G23620.1); Has 2346 Blast hits to 2345 proteins in 433 species: Archae - 0; Bacteria - 930; Metazoa - 0…	-0.807498	0.635635
29.2.1.1.3.2.35	protein.synthesis.ribosomal protein.prokaryotic.unknown organellar.50S subunit.L35	mloc_62922.1	moderately similar to ( 318) AT4G23620 | Symbols: | 50S ribosomal protein-related | chr4:12315016-12316659 REVERSEmoderately similar to ( 464) loc_os05g18750 12005.m06279 protein 5S rRNA binding protein, putative, expressed no original description	-0.436048	0.48055
29.2.1.2.1.3	protein.synthesis.ribosomal protein.eukaryotic.40S subunit.S3	mloc_67266.1	moderately similar to ( 391) AT5G35530 | Symbols: | 40S ribosomal protein S3 (RPS3C) | chr5:13710355-13712192 REVERSEmoderately similar to ( 430) loc_os03g38000 12003.m35296 protein 40S ribosomal protein S3, putative, expressed no original description	-0.579246	0.302274
29.2.1.2.1.10	protein.synthesis.ribosomal protein.eukaryotic.40S subunit.S10	ak251351.1	weakly similar to ( 110) AT5G52650 | Symbols: | 40S ribosomal protein S10 (RPS10C) | chr5:21355781-21357003 REVERSEweakly similar to ( 111) RS10_ORYSA 40S ribosomal protein S10 - Oryza sativa (Rice)weakly similar to ( 117) loc_os01g73160 12001.m13345 protein 40S ribosomal protein S10, putative, expressed no original description	-0.414144	0.259839
29.2.1.2.1.11	protein.synthesis.ribosomal protein.eukaryotic.40S subunit.S11	mloc_65017.2	moderately similar to ( 287) AT3G48930 | Symbols: EMB1080 | EMB1080 (embryo defective 1080); structural constituent of ribosome | chr3:18141017-18142189 REVERSEmoderately similar to ( 291) RS11_MAIZE 40S ribosomal protein S11 - Zea mays (Maize)moderately similar to ( 303) loc_os04g42380 12004.m35370 protein 40S ribosomal protein S11, putative, expressed no original description	-1.78213	1.01382
29.2.1.2.1.20	protein.synthesis.ribosomal protein.eukaryotic.40S subunit.S20	ak250607.1	weakly similar to ( 197) AT5G62300 | Symbols: | 40S ribosomal protein S20 (RPS20C) | chr5:25021388-25022235 REVERSEmoderately similar to ( 230) RS20_ORYSA 40S ribosomal protein S20 - Oryza sativa (Rice)moderately similar to ( 230) loc_os06g04290 12006.m05158 protein 40S ribosomal protein S20, putative, expressed no original description	-0.574906	0.520979
29.2.1.2.1.20	protein.synthesis.ribosomal protein.eukaryotic.40S subunit.S20	mloc_54323.1	moderately similar to ( 205) AT5G62300 | Symbols: | 40S ribosomal protein S20 (RPS20C) | chr5:25021388-25022235 REVERSEmoderately similar to ( 223) RS20_ORYSA 40S ribosomal protein S20 - Oryza sativa (Rice)moderately similar to ( 223) loc_os06g04290 12006.m05158 protein 40S ribosomal protein S20, putative, expressed no original description	-0.5588	0.439805
29.2.1.2.1.20	protein.synthesis.ribosomal protein.eukaryotic.40S subunit.S20	ak250714.1	weakly similar to ( 197) AT5G62300 | Symbols: | 40S ribosomal protein S20 (RPS20C) | chr5:25021388-25022235 REVERSEmoderately similar to ( 232) RS20_ORYSA 40S ribosomal protein S20 - Oryza sativa (Rice)moderately similar to ( 232) loc_os06g04290 12006.m05158 protein 40S ribosomal protein S20, putative, expressed no original description	-0.574215	0.384282
29.2.1.2.1.21	protein.synthesis.ribosomal protein.eukaryotic.40S subunit.S21	ak373242	weakly similar to ( 134) AT5G27700 | Symbols: | structural constituent of ribosome | chr5:9807541-9808048 REVERSEweakly similar to ( 150) RS21_ORYSA 40S ribosomal protein S21 - Oryza sativa (Rice)weakly similar to ( 145) loc_os03g46490 12003.m09669 protein 40S ribosomal protein S21, putative no original description	-0.534961	0.380635
29.2.1.2.1.21	protein.synthesis.ribosomal protein.eukaryotic.40S subunit.S21	mloc_57475.1	weakly similar to ( 139) AT5G27700 | Symbols: | structural constituent of ribosome | chr5:9807541-9808048 REVERSEweakly similar to ( 159) RS21_ORYSA 40S ribosomal protein S21 - Oryza sativa (Rice)weakly similar to ( 153) loc_os03g46490 12003.m09669 protein 40S ribosomal protein S21, putative no original description	-0.570666	0.305436
29.2.1.2.1.21	protein.synthesis.ribosomal protein.eukaryotic.40S subunit.S21	mloc_60506.1	weakly similar to ( 105) AT5G27700 | Symbols: | structural constituent of ribosome | chr5:9807541-9808048 REVERSEweakly similar to ( 112) RS21_MAIZE 40S ribosomal protein S21 - Zea mays (Maize)weakly similar to ( 120) loc_os03g22460 12003.m35224 protein expressed protein no original description	-0.498788	0.381946
29.2.1.2.1.23	protein.synthesis.ribosomal protein.eukaryotic.40S subunit.S23	mloc_75214.1	moderately similar to ( 276) AT5G02960 | Symbols: | 40S ribosomal protein S23 (RPS23B) | chr5:693280-694396 REVERSEmoderately similar to ( 280) RS23_FRAAN 40S ribosomal protein S23 (S12) - Fragaria ananassa (Strawberry)moderately similar to ( 289) loc_os03g60400 12003.m10930 protein 40S ribosomal protein S23, putative, expressed no original description	-0.896451	0.566047
29.2.1.2.1.23	protein.synthesis.ribosomal protein.eukaryotic.40S subunit.S23	mloc_23693.1	moderately similar to ( 276) AT5G02960 | Symbols: | 40S ribosomal protein S23 (RPS23B) | chr5:693280-694396 REVERSEmoderately similar to ( 280) RS23_FRAAN 40S ribosomal protein S23 (S12) - Fragaria ananassa (Strawberry)moderately similar to ( 289) loc_os03g60400 12003.m10930 protein 40S ribosomal protein S23, putative, expressed no original description	-0.539869	0.323208
29.2.1.2.1.23	protein.synthesis.ribosomal protein.eukaryotic.40S subunit.S23	mloc_78806.1	moderately similar to ( 276) AT5G02960 | Symbols: | 40S ribosomal protein S23 (RPS23B) | chr5:693280-694396 REVERSEmoderately similar to ( 280) RS23_FRAAN 40S ribosomal protein S23 (S12) - Fragaria ananassa (Strawberry)moderately similar to ( 289) loc_os03g60400 12003.m10930 protein 40S ribosomal protein S23, putative, expressed no original description	-0.470141	0.37811
29.2.1.2.1.24	protein.synthesis.ribosomal protein.eukaryotic.40S subunit.S24	mloc_38744.1	moderately similar to ( 206) AT3G04920 | Symbols: | 40S ribosomal protein S24 (RPS24A) | chr3:1360989-1362065 FORWARDmoderately similar to ( 211) loc_os06g36160 12006.m08153 protein 40S ribosomal protein S24, putative, expressed no original description	-0.681289	0.391288
29.2.1.2.1.31	protein.synthesis.ribosomal protein.eukaryotic.40S subunit.SA	mloc_55662.1	moderately similar to ( 379) AT1G72370 | Symbols: P40, AP40, RP40, RPSAA | P40; structural constituent of ribosome | chr1:27243148-27244842 REVERSEmoderately similar to ( 387) RSSA_SOYBN 40S ribosomal protein SA (p40) - Glycine max (Soybean)moderately similar to ( 432) loc_os07g42450 12007.m08478 protein 40S ribosomal protein SA, putative, expressed no original description	-0.739472	0.439139
29.2.1.2.1.53	protein.synthesis.ribosomal protein.eukaryotic.40S subunit.S3A	ak362725	moderately similar to ( 392) AT4G34670 | Symbols: | 40S ribosomal protein S3A (RPS3aB) | chr4:16548724-16550222 FORWARDmoderately similar to ( 429) RS3A_ORYSA 40S ribosomal protein S3a (CYC07 protein) - Oryza sativa (Rice)moderately similar to ( 429) loc_os03g10340 12003.m06487 protein 40S ribosomal protein S3a, putative, expressed no original description	-0.434942	0.281237
29.2.1.2.2.9	protein.synthesis.ribosomal protein.eukaryotic.60S subunit.L9	ak249800.1	moderately similar to ( 300) AT1G33140 | Symbols: PGY2 | PGY2 (PIGGYBACK2); structural constituent of ribosome | chr1:12023360-12024502 FORWARDmoderately similar to ( 334) RL9_ORYSA 60S ribosomal protein L9 - Oryza sativa (Rice)moderately similar to ( 334) loc_os09g31180 12009.m060014 protein 60S ribosomal protein L9, putative, expressed no original description	-0.688686	0.438187
29.2.1.2.2.9	protein.synthesis.ribosomal protein.eukaryotic.60S subunit.L9	ak250594.1	moderately similar to ( 300) AT1G33140 | Symbols: PGY2 | PGY2 (PIGGYBACK2); structural constituent of ribosome | chr1:12023360-12024502 FORWARDmoderately similar to ( 334) RL9_ORYSA 60S ribosomal protein L9 - Oryza sativa (Rice)moderately similar to ( 334) loc_os09g31180 12009.m060014 protein 60S ribosomal protein L9, putative, expressed no original description	-0.546033	0.415757
29.2.1.2.2.12	protein.synthesis.ribosomal protein.eukaryotic.60S subunit.L12	mloc_7955.1	moderately similar to ( 289) AT5G60670 | Symbols: | 60S ribosomal protein L12 (RPL12C) | chr5:24381066-24381566 REVERSEmoderately similar to ( 245) RL12_CHLRE 60S ribosomal protein L12 (Fragment) - Chlamydomonas reinhardtiimoderately similar to ( 301) loc_os04g50990 12004.m09996 protein 60S ribosomal protein L12, putative, expressed no original description	-0.528096	0.503364
29.2.1.2.2.17	protein.synthesis.ribosomal protein.eukaryotic.60S subunit.L17	mloc_15243.1	moderately similar to ( 289) AT1G27400 | Symbols: | 60S ribosomal protein L17 (RPL17A) | chr1:9515230-9516725 FORWARDmoderately similar to ( 350) RL172_HORVU 60S ribosomal protein L17-2 - Hordeum vulgare (Barley)moderately similar to ( 304) loc_os09g08430 12009.m04110 protein 60S ribosomal protein L17, putative, expressed no original description	-0.435794	0.297428
29.2.1.2.2.18	protein.synthesis.ribosomal protein.eukaryotic.60S subunit.L18	mloc_10400.1	moderately similar to ( 316) AT3G05590 | Symbols: RPL18 | RPL18 (RIBOSOMAL PROTEIN L18); structural constituent of ribosome | chr3:1621511-1622775 FORWARDmoderately similar to ( 296) RL18_CICAR 60S ribosomal protein L18 (Fragment) - Cicer arietinum (Chickpea) (Garbanzo)moderately similar to ( 347) loc_os07g47780 12007.m29325 protein 60S ribosomal protein L18, putative, expressed no original descr…	-0.518597	0.327966
29.2.1.2.2.24	protein.synthesis.ribosomal protein.eukaryotic.60S subunit.L24	mloc_68535.2	moderately similar to ( 216) AT2G44860 | Symbols: | 60S ribosomal protein L24, putative | chr2:18501034-18502128 REVERSEmoderately similar to ( 278) loc_os01g33050 12001.m09622 protein ribosome biogenesis protein RLP24, putative, expressed no original description	-0.482628	0.329045
29.2.1.2.2.30	protein.synthesis.ribosomal protein.eukaryotic.60S subunit.L30	ak376212	weakly similar to ( 178) AT1G77940 | Symbols: | 60S ribosomal protein L30 (RPL30B) | chr1:29304116-29305288 REVERSEmoderately similar to ( 208) RL30_WHEAT 60S ribosomal protein L30 - Triticum aestivum (Wheat)moderately similar to ( 214) loc_os05g41110 12005.m08287 protein 60S ribosomal protein L30, putative, expressed no original description	-0.603995	0.295342
29.2.1.2.2.57	protein.synthesis.ribosomal protein.eukaryotic.60S subunit.L7A	mloc_58090.1	moderately similar to ( 396) AT2G47610 | Symbols: | 60S ribosomal protein L7A (RPL7aA) | chr2:19529854-19531401 FORWARDmoderately similar to ( 423) RL7A_ORYSA 60S ribosomal protein L7a - Oryza sativa (Rice)moderately similar to ( 423) loc_os09g32976 12009.m22160 protein 60S ribosomal protein L7a, putative, expressed no original description	-0.526526	0.399109
29.2.1.2.2.81	protein.synthesis.ribosomal protein.eukaryotic.60S subunit.P1	ak251612.1	very weakly similar to (84.0) AT5G24510 | Symbols: | 60s acidic ribosomal protein P1, putative | chr5:8369295-8369866 REVERSEweakly similar to ( 103) RLA1_MAIZE 60S acidic ribosomal protein P1 (L12) - Zea mays (Maize)weakly similar to ( 110) loc_os08g02340 12008.m080029 protein 60S acidic ribosomal protein P1, putative, expressed no original description	-0.582473	0.275938
29.2.1.2.2.527	protein.synthesis.ribosomal protein.eukaryotic.60S subunit.L27A	ak353850	highly similar to ( 549) AT5G42390 | Symbols: | metalloendopeptidase | chr5:16945308-16952647 FORWARDhighly similar to ( 667) loc_os06g41990 12006.m32119 protein metalloendopeptidase, putative, expressed no original description	-0.469987	0.335168
29.2.1.99.1.4	protein.synthesis.ribosomal protein.unknown.small subunit.S4	ak249310.1	moderately similar to ( 292) AT5G15750 | Symbols: | RNA-binding S4 domain-containing protein | chr5:5141449-5142701 FORWARDmoderately similar to ( 321) loc_os04g56670 12004.m10554 protein 40S ribosomal protein S4-like, putative, expressed no original description	-0.409389	0.272128
29.2.1.99.99	protein.synthesis.ribosomal protein.unknown.unknown	mloc_74609.1	very weakly similar to (88.6) AT2G13770 | Symbols: | unknown protein | chr2:5736603-5737847 FORWARD no original description	-0.291459	0.444615
29.2.1.99.99	protein.synthesis.ribosomal protein.unknown.unknown	mloc_46804.1	weakly similar to ( 110) AT2G13770 | Symbols: | unknown protein | chr2:5736603-5737847 FORWARDweakly similar to ( 104) loc_os07g36850 12007.m07935 protein transposon protein, putative, Pong sub-class no original description	-3.34406	1.34705
29.2.1.99.99	protein.synthesis.ribosomal protein.unknown.unknown	mloc_77398.3	very weakly similar to (82.4) AT3G26360 | Symbols: | unknown protein | chr3:9655963-9656373 REVERSEweakly similar to ( 115) loc_os03g48830 12003.m09886 protein expressed protein no original description	-0.736173	0.377599
29.2.2	protein.synthesis.ribosome biogenesis	mloc_62570.3	moderately similar to ( 315) AT1G18440 | Symbols: | peptidyl-tRNA hydrolase family protein | chr1:6345994-6347686 FORWARDmoderately similar to ( 408) loc_os01g49900 12001.m11175 protein peptidyl-tRNA hydrolase, putative, expressed no original description	0.559047	-0.355507
29.2.2.2.99	protein.synthesis.ribosome biogenesis.Assembly factors.misc	mloc_70693.3	weakly similar to ( 103) AT5G57120 | Symbols: | FUNCTIONS IN: molecular_function unknown; INVOLVED IN: biological_process unknown; LOCATED IN: nucleolus; EXPRESSED IN: 21 plant structures; EXPRESSED DURING: 13 growth stages; CONTAINS InterPro DOMAIN/s: LisH dimerisation motif (InterPro:IPR006594), SRP40, C-terminal (InterPro:IPR007718); Has 90949 Blast hits to 45608 proteins in 1620 species: Arch…	-0.401717	0.35066
29.2.2.3.1	protein.synthesis.ribosome biogenesis.Pre-rRNA processing and modifications.snoRNPs	ak361902	highly similar to ( 688) AT3G57150 | Symbols: NAP57, AtNAP57, CBF5, AtCBF5 | NAP57 (Arabidopsis thaliana homologue of NAP57); pseudouridine synthase | chr3:21154255-21155952 REVERSEhighly similar to ( 763) loc_os07g44190 12007.m08641 protein h/ACA ribonucleoprotein complex subunit 4, putative, expressed no original description	-0.698739	0.557973
29.2.2.3.4	protein.synthesis.ribosome biogenesis.Pre-rRNA processing and modifications.WD-repeat proteins	mloc_679.1	nearly identical (1069) AT5G16750 | Symbols: TOZ | TOZ (TORMOZEMBRYO DEFECTIVE); nucleotide binding | chr5:5504541-5509266 REVERSEweakly similar to ( 101) PF20_CHLRE Flagellar WD repeat protein PF20 - Chlamydomonas reinhardtiinearly identical (1466) loc_os04g50660 12004.m09963 protein U3 small nucleolar RNA-associated protein 13, putative, expressed no original description	-0.722649	0.516339
29.2.2.3.99	protein.synthesis.ribosome biogenesis.Pre-rRNA processing and modifications.misc	mloc_30800.1	weakly similar to ( 130) AT5G60340 | Symbols: | maoC-like dehydratase domain-containing protein | chr5:24273879-24275891 REVERSEmoderately similar to ( 291) loc_os07g22950 12007.m079660 protein adenylate kinase isoenzyme 6, putative, expressed no original description	-0.648254	0.381447
29.2.2.3.99	protein.synthesis.ribosome biogenesis.Pre-rRNA processing and modifications.misc	ak250804.1	moderately similar to ( 307) AT2G24990 | Symbols: | RIO1 family protein | chr2:10625285-10628299 FORWARDmoderately similar to ( 425) loc_os07g06820 12007.m05142 protein serine/threonine-protein kinase RIO1, putative, expressed no original description	-0.513802	0.31975
29.2.2.50	protein.synthesis.ribosome biogenesis.BRIX	mloc_69818.1	moderately similar to ( 343) AT5G61770 | Symbols: PPAN | PPAN (PETER PAN-LIKE PROTEIN) | chr5:24815888-24817495 FORWARDmoderately similar to ( 488) loc_os03g22350 12003.m07637 protein suppressor of SWI4 1, putative, expressed no original description	-0.562709	0.424318
29.2.3	protein.synthesis.initiation	mloc_69668.2	highly similar to ( 927) AT3G56150 | Symbols: EIF3C, ATEIF3C-1, EIF3C-1, ATTIF3C1, TIF3C1 | EIF3C (EUKARYOTIC TRANSLATION INITIATION FACTOR 3C); translation initiation factor | chr3:20833790-20836820 REVERSEhighly similar to ( 946) IF38_MEDTR Eukaryotic translation initiation factor 3 subunit 8 (eIF3 p110) (eIF3c) - Medicago truncatula (Barrel medic)nearly identical (1227) loc_os02g03080 12002.m0…	-0.407117	0.291676
29.2.3	protein.synthesis.initiation	ak358232	highly similar to ( 533) AT3G07300 | Symbols: | eukaryotic translation initiation factor 2B family protein / eIF-2B family protein | chr3:2324967-2327380 REVERSEhighly similar to ( 710) loc_os10g25320 12010.m21873 protein translation initiation factor eIF-2B beta subunit, putative, expressed no original description	-0.466565	0.32463
29.2.3	protein.synthesis.initiation	ak250868.1	moderately similar to ( 297) AT3G55620 | Symbols: emb1624 | emb1624 (embryo defective 1624); ribosome binding / translation initiation factor | chr3:20634581-20636312 FORWARDmoderately similar to ( 206) IF6_BETVU Eukaryotic translation initiation factor 6 (eIF-6) (Fragment) - Beta vulgaris (Sugar beet)moderately similar to ( 322) loc_os07g44620 12007.m29287 protein eukaryotic translation initiati…	-0.414121	0.175218
29.2.4	protein.synthesis.elongation	mloc_67651.1	moderately similar to ( 217) AT5G19510 | Symbols: | elongation factor 1B alpha-subunit 2 (eEF1Balpha2) | chr5:6581854-6583137 REVERSEmoderately similar to ( 266) EF1B_WHEAT Elongation factor 1-beta (EF-1-beta) (Elongation factor 1B-alpha 2) (eEF-1B alpha) (Elongation factor 1-beta') (EF-1-beta') - Triticum aestivum (Wheat)moderately similar to ( 241) loc_os07g46750 12007.m08892 protein elongation…	-0.468628	0.324687
29.2.4	protein.synthesis.elongation	mloc_67492.1	moderately similar to ( 387) AT1G07910 | Symbols: ATRNL, RNL | RNL (RNA LIGASE); 2',3'-cyclic-nucleotide 3'-phosphodiesterase/ RNA ligase (ATP)/ polynucleotide kinase | chr1:2446712-2454386 FORWARDmoderately similar to ( 471) loc_os07g09400 12007.m05396 protein expressed protein no original description	-0.280341	0.404255
29.2.4	protein.synthesis.elongation	ak362829	nearly identical (1196) AT2G45030 | Symbols: | mitochondrial elongation factor, putative | chr2:18572411-18576756 FORWARDnearly identical (1318) EFGM_ORYSA Elongation factor G, mitochondrial precursor (mEF-G) - Oryza sativa (Rice)nearly identical (1318) loc_os03g36780 12003.m08797 protein elongation factor G, mitochondrial precursor, putative, expressed no original description	-0.535022	0.460581
29.2.4	protein.synthesis.elongation	ak370185	highly similar to ( 665) AT4G02930 | Symbols: | elongation factor Tu, putative / EF-Tu, putative | chr4:1295751-1298354 REVERSEmoderately similar to ( 482) EFTU_CHLVU Elongation factor Tu (EF-Tu) - Chlorella vulgaris (Green alga)highly similar to ( 723) loc_os03g63410 12003.m34958 protein elongation factor Tu, mitochondrial precursor, putative, expressed no original description	-0.654744	0.462389
29.3.1	protein.targeting.nucleus	mloc_4994.1	moderately similar to ( 288) AT4G27640 | Symbols: | importin beta-2 subunit family protein | chr4:13798013-13802976 REVERSEmoderately similar to ( 368) loc_os03g15540 12003.m78853 protein protein transporter, putative, expressed no original description	-0.494224	0.575034
29.3.1	protein.targeting.nucleus	ak361972	nearly identical (1623) AT1G14850 | Symbols: NUP155 | NUP155; nucleocytoplasmic transporter | chr1:5116921-5123259 REVERSEnearly identical (2444) loc_os06g20090 12006.m06666 protein NUP155, putative, expressed no original description	-0.448219	0.391034
29.3.1	protein.targeting.nucleus	ak369923	highly similar to ( 865) AT3G17340 | Symbols: | binding / protein transporter | chr3:5920613-5926846 REVERSEnearly identical (1534) loc_os11g47320 12011.m28872 protein expressed protein no original description	-1.24234	0.600576
29.3.1	protein.targeting.nucleus	ak248983.1	highly similar to ( 772) AT4G16143 | Symbols: IMPA-2 | IMPA-2 (IMPORTIN ALPHA ISOFORM 2); binding / protein transporter | chr4:9134450-9137134 REVERSEhighly similar to ( 875) IMA1A_ORYSA Importin alpha-1a subunit - Oryza sativa (Rice)highly similar to ( 875) loc_os01g14950 12001.m08096 protein importin alpha-1b subunit, putative, expressed no original description	-0.429301	0.3549
29.3.1	protein.targeting.nucleus	ak362840	highly similar to ( 546) AT5G03070 | Symbols: IMPA-9 | IMPA-9 (IMPORTIN ALPHA ISOFORM 9); binding | chr5:718468-721395 REVERSEhighly similar to ( 684) IMA2_ORYSA Importin alpha-2 subunit - Oryza sativa (Rice)highly similar to ( 684) loc_os01g06470 12001.m42869 protein importin alpha-2 subunit, putative, expressed no original description	-0.281464	0.319275
29.3.2	protein.targeting.mitochondria	mloc_60208.1	weakly similar to ( 166) AT2G28900 | Symbols: OEP16, ATOEP16-L, ATOEP16-1 | ATOEP16-1 (OUTER PLASTID ENVELOPE PROTEIN 16-1); P-P-bond-hydrolysis-driven protein transmembrane transporter/ protein transporter | chr2:12414423-12415459 REVERSEmoderately similar to ( 230) loc_os05g02060 12005.m04742 protein amino acid selective channel protein, putative, expressed no original description	0.855174	-0.31556
29.3.2	protein.targeting.mitochondria	mloc_61199.2	weakly similar to ( 174) AT5G24650 | Symbols: | mitochondrial import inner membrane translocase subunit Tim17/Tim22/Tim23 family protein | chr5:8437123-8438859 FORWARDmoderately similar to ( 244) loc_os04g33220 12004.m08417 protein SAM domain family protein, expressed no original description	-0.763516	0.312495
29.3.3	protein.targeting.chloroplast	ak374606	highly similar to ( 610) AT5G09420 | Symbols: ATTOC64-V, MTOM64 | ATTOC64-V (ARABIDOPSIS THALIANA TRANSLOCON AT THE OUTER MEMBRANE OF CHLOROPLASTS 64-V); amidase/ binding / carbon-nitrogen ligase, with glutamine as amido-N-donor | chr5:2928316-2931750 FORWARDhighly similar to ( 834) loc_os02g51810 12002.m33876 protein amidase, putative, expressed no original description	-0.551472	0.66614
29.3.3	protein.targeting.chloroplast	ak356088	weakly similar to ( 169) AT3G23710 | Symbols: | chloroplast inner membrane import protein Tic22, putative | chr3:8534061-8536148 FORWARDmoderately similar to ( 298) loc_os07g19030 12007.m06342 protein protein translocase, putative, expressed no original description	-0.42555	0.656418
29.3.4.99	protein.targeting.secretory pathway.unspecified	mloc_60570.1	weakly similar to ( 184) AT3G08980 | Symbols: | signal peptidase I family protein | chr3:2741279-2742375 FORWARDweakly similar to ( 186) loc_os04g08340 12004.m06123 protein mitochondrial inner membrane protease subunit 2, putative, expressed no original description	-1.01752	0.60034
29.3.4.99	protein.targeting.secretory pathway.unspecified	ak365106	moderately similar to ( 471) AT4G39170 | Symbols: | SEC14 cytosolic factor, putative / phosphoglyceride transfer protein, putative | chr4:18240887-18243621 FORWARDhighly similar to ( 909) loc_os08g25310 12008.m06549 protein phosphatidylinositol transfer-like protein III, putative, expressed no original description	-1.03798	0.655882
29.3.4.99	protein.targeting.secretory pathway.unspecified	mloc_37776.4	highly similar to ( 775) AT1G60780 | Symbols: HAP13 | HAP13 (HAPLESS 13); protein binding | chr1:22369289-22371885 REVERSEhighly similar to ( 833) loc_os01g50770 12001.m42699 protein AP-1 complex subunit mu-1, putative, expressed no original description	-0.286052	0.18206
29.3.4.99	protein.targeting.secretory pathway.unspecified	mloc_3582.1	moderately similar to ( 418) AT4G39170 | Symbols: | SEC14 cytosolic factor, putative / phosphoglyceride transfer protein, putative | chr4:18240887-18243621 FORWARDhighly similar to ( 784) loc_os08g25310 12008.m06549 protein phosphatidylinositol transfer-like protein III, putative, expressed no original description	-0.884635	0.654605
29.3.4.99	protein.targeting.secretory pathway.unspecified	mloc_6494.1	moderately similar to ( 244) AT4G08520 | Symbols: | clathrin adaptor complex small chain family protein | chr4:5417887-5420295 FORWARDmoderately similar to ( 291) loc_os01g62150 12001.m12338 protein coatomer subunit zeta-2, putative, expressed no original description	-0.441477	0.304363
29.3.5	protein.targeting.peroxisomes	mloc_5566.2	weakly similar to ( 175) AT4G14305 | Symbols: | FUNCTIONS IN: molecular_function unknown; INVOLVED IN: biological_process unknown; LOCATED IN: integral to membrane; CONTAINS InterPro DOMAIN/s: Mpv17/PMP22 (InterPro:IPR007248); BEST Arabidopsis thaliana protein match is: PMP22 (TAIR:AT4G04470.1); Has 818 Blast hits to 818 proteins in 122 species: Archae - 0; Bacteria - 0; Metazoa - 406; Fungi - 21…	-0.405521	0.571931
29.4	protein.postranslational modification	mloc_6120.2	moderately similar to ( 464) AT3G54180 | Symbols: CDC2B, CDKB1;1 | CDKB1;1 (CYCLIN-DEPENDENT KINASE B1;1); cyclin-dependent protein kinase/ kinase/ protein binding | chr3:20059882-20061250 FORWARDmoderately similar to ( 455) CDC2C_ANTMA Cell division control protein 2 homolog C (EC 2.7.11.22) (EC 2.7.11.23) - Antirrhinum majus (Garden snapdragon)moderately similar to ( 446) loc_os01g67160 12001.m…	-0.502533	1.04166
29.4	protein.postranslational modification	mloc_75549.1	very weakly similar to (95.5) loc_os05g46760 12005.m08798 protein mitogen-activated protein kinase kinase kinase 1, putative, expressed no original description	0.265997	-1.44887
29.4	protein.postranslational modification	mloc_67251.4	moderately similar to ( 356) AT4G33920 | Symbols: | protein phosphatase 2C family protein / PP2C family protein | chr4:16260876-16262703 FORWARDmoderately similar to ( 491) loc_os03g10950 12003.m06547 protein catalytic/ protein phosphatase type 2C, putative, expressed no original description	-1.87555	0.580388
29.4	protein.postranslational modification	ak354297	moderately similar to ( 397) AT2G45490 | Symbols: AtAUR3 | AtAUR3 (ATAURORA3); ATP binding / histone kinase(H3-S10 specific) / protein kinase | chr2:18747658-18749044 REVERSEweakly similar to ( 188) CIPK1_ORYSA CIPK-like protein 1 (EC 2.7.11.1) (OsCK1) - Oryza sativa (Rice)highly similar to ( 513) loc_os03g55620 12003.m101133 protein serine/threonine-protein kinase 12, putative, expressed no orig…	-0.28121	0.224102
29.4	protein.postranslational modification	mloc_63900.2	nearly identical (1251) AT4G03080 | Symbols: BSL1 | kelch repeat-containing serine/threonine phosphoesterase family protein | chr4:1359935-1365166 REVERSEnearly identical (1525) BSL1_ORYSA Serine/threonine protein phosphatase BSL1 homolog (EC 3.1.3.16) (BSU1-like protein 1 homolog) - Oryza sativa (Rice)nearly identical (1541) loc_os05g05240 12005.m05051 protein hydrolase/ protein serine/threonine…	-0.576496	0.239719
29.4	protein.postranslational modification	mloc_20513.1	very weakly similar to (92.8) AT2G30020 | Symbols: | protein phosphatase 2C, putative / PP2C, putative | chr2:12814437-12815904 FORWARDweakly similar to ( 133) loc_os03g18150 12003.m07240 protein protein phosphatase 2C isoform epsilon, putative, expressed no original description	-1.41472	0.615771
29.4	protein.postranslational modification	mloc_36539.1	highly similar to ( 742) AT5G26751 | Symbols: ATSK11, SK 11 | ATSK11; protein kinase/ protein serine/threonine kinase | chr5:9399582-9401839 REVERSEhighly similar to ( 731) MSK1_MEDSA Glycogen synthase kinase-3 homolog MsK-1 (EC 2.7.11.1) - Medicago sativa (Alfalfa)highly similar to ( 726) loc_os01g14860 12001.m43459 protein glycogen synthase kinase-3 homolog MsK-3, putative, expressed no origina…	-0.243279	0.274865
29.4	protein.postranslational modification	ak354896	very weakly similar to (80.1) AT3G48260 | Symbols: WNK3 | WNK3; kinase/ protein kinase | chr3:17873012-17875220 REVERSEweakly similar to ( 163) loc_os12g06490 12012.m073770 protein serine/threonine-protein kinase WNK3, putative, expressed no original description	-0.431598	-0.110142
29.4	protein.postranslational modification	ak250359.1	highly similar to ( 607) AT1G50370 | Symbols: | serine/threonine protein phosphatase, putative | chr1:18658894-18661672 FORWARDmoderately similar to ( 383) PP2A3_ORYSA Serine/threonine-protein phosphatase PP2A-3 catalytic subunit (EC 3.1.3.16) - Oryza sativa (Rice)highly similar to ( 629) loc_os01g49690 12001.m11156 protein serine/threonine-protein phosphatase 6, putative, expressed no original d…	-0.317393	0.122188
29.4	protein.postranslational modification	mloc_63787.3	moderately similar to ( 495) AT5G63650 | Symbols: SNRK2-5, SNRK2.5, SRK2H | SNRK2.5 (SNF1-RELATED PROTEIN KINASE 2.5); kinase | chr5:25481631-25483495 REVERSEhighly similar to ( 612) SAPK4_ORYSA Serine/threonine-protein kinase SAPK4 (EC 2.7.11.1) (Osmotic stress/abscisic acid-activated protein kinase 4) - Oryza sativa (Rice)highly similar to ( 612) loc_os01g64970 12001.m12610 protein serine/threo…	0.730254	-0.759785
29.4	protein.postranslational modification	ak365611	moderately similar to ( 412) AT4G35780 | Symbols: | protein kinase family protein | chr4:16946729-16950405 REVERSEweakly similar to ( 118) NORK_MEDTR Nodulation receptor kinase precursor (EC 2.7.11.1) (Does not make infections protein 2) (Symbiosis receptor-like kinase) (MtSYMRK) - Medicago truncatula (Barrel medic)highly similar to ( 721) loc_os04g59000 12004.m10778 protein ATP binding protein, …	-0.797482	0.886749
29.4	protein.postranslational modification	ak356147	moderately similar to ( 422) AT5G60550 | Symbols: GRIK2, ATSNAK1 | GRIK2 (GEMINIVIRUS REP INTERACTING KINASE 2); kinase | chr5:24340135-24342356 FORWARDweakly similar to ( 151) CIPK1_ORYSA CIPK-like protein 1 (EC 2.7.11.1) (OsCK1) - Oryza sativa (Rice)highly similar to ( 575) loc_os03g50330 12003.m10026 protein serine/threonine-protein kinase ssp1, putative, expressed no original description	-0.312794	0.327283
29.4	protein.postranslational modification	ak251662.1	highly similar to ( 551) AT3G58640 | Symbols: | protein kinase family protein | chr3:21687153-21692675 REVERSEweakly similar to ( 110) CRI4_MAIZE Putative receptor protein kinase CRINKLY4 precursor (EC 2.7.11.1) - Zea mays (Maize)highly similar to ( 711) loc_os02g14530 12002.m06698 protein ATP binding protein, putative, expressed no original description	-0.451684	0.286017
29.4	protein.postranslational modification	ak372120	highly similar to ( 533) AT2G40120 | Symbols: | protein kinase family protein | chr2:16755137-16757258 REVERSEweakly similar to ( 132) MPK10_ORYSA Mitogen-activated protein kinase 10 (EC 2.7.11.24) (MAP kinase 10) - Oryza sativa (Rice)nearly identical (1022) loc_os01g61620 12001.m12287 protein ATP binding protein, putative, expressed no original description	-0.970525	0.459969
29.4	protein.postranslational modification	mloc_51169.2	highly similar to ( 745) AT1G16900 | Symbols: | sugar binding / transferase, transferring glycosyl groups | chr1:5779262-5782303 REVERSEhighly similar to ( 982) loc_os01g11070 12001.m07727 protein alpha-1,2-mannosyltransferase ALG9, putative, expressed no original description	-0.295355	0.0749346
29.4	protein.postranslational modification	ak248835.1	moderately similar to ( 439) AT5G53000 | Symbols: TAP46 | TAP46 (2A phosphatase associated protein of 46 kD); protein phosphatase type 2A regulator | chr5:21485654-21487869 REVERSEhighly similar to ( 578) loc_os12g04290 12012.m04423 protein PP2A regulatory subunit TAP46, putative, expressed no original description	-0.338085	0.232287
29.4	protein.postranslational modification	mloc_54908.1	moderately similar to ( 397) AT5G58950 | Symbols: | protein kinase family protein | chr5:23801136-23803025 REVERSEvery weakly similar to ( 100) NORK_MEDTR Nodulation receptor kinase precursor (EC 2.7.11.1) (Does not make infections protein 2) (Symbiosis receptor-like kinase) (MtSYMRK) - Medicago truncatula (Barrel medic)highly similar to ( 790) loc_os05g44290 12005.m64190 protein protein kinase, …	-0.309599	0.32756
29.4	protein.postranslational modification	mloc_55971.2	moderately similar to ( 301) AT2G30020 | Symbols: | protein phosphatase 2C, putative / PP2C, putative | chr2:12814437-12815904 FORWARDmoderately similar to ( 452) loc_os03g18150 12003.m07240 protein protein phosphatase 2C isoform epsilon, putative, expressed no original description	-0.835269	0.0768892
29.4	protein.postranslational modification	ak249324.1	highly similar to ( 545) AT5G08160 | Symbols: ATPK3 | ATPK3; ATP binding / kinase/ protein kinase/ protein serine/threonine kinase | chr5:2625903-2627942 REVERSEhighly similar to ( 623) loc_os09g20640 12009.m059969 protein serine/threonine-protein kinase 16, putative, expressed no original description	-0.290727	0.287849
29.4	protein.postranslational modification	mloc_5569.6	highly similar to ( 710) AT2G31320 | Symbols: PARP2, ATPARP2 | PARP2 (POLY(ADP-RIBOSE) POLYMERASE 2); DNA binding / NAD or NADH binding / NAD+ ADP-ribosyltransferase/ zinc ion binding | chr2:13354046-13359578 REVERSEhighly similar to ( 832) PARP1_MAIZE Poly [ADP-ribose] polymerase 1 (EC 2.4.2.30) (PARP-1) (ADPRT 1) (NAD(+) ADP-ribosyltransferase 1) (Poly[ADP-ribose] synthetase 1) - Zea mays (Maiz…	-1.49415	1.34205
29.4	protein.postranslational modification	mloc_12321.3	highly similar to ( 538) AT4G31770 | Symbols: ATDBR1, DBR1 | calcineurin-like phosphoesterase family protein | chr4:15370296-15372422 REVERSEhighly similar to ( 692) DBR1_ORYSA Lariat debranching enzyme (EC 3.1.-.-) - Oryza sativa (Rice)highly similar to ( 692) loc_os03g51540 12003.m10131 protein lariat debranching enzyme, putative, expressed no original description	-0.893067	0.599491
29.4	protein.postranslational modification	mloc_52019.1	highly similar to ( 516) AT5G07070 | Symbols: CIPK2, SnRK3.2 | CIPK2 (CBL-INTERACTING PROTEIN KINASE 2); ATP binding / kinase/ protein kinase/ protein serine/threonine kinase | chr5:2196743-2198113 REVERSEmoderately similar to ( 409) CIPK1_ORYSA CIPK-like protein 1 (EC 2.7.11.1) (OsCK1) - Oryza sativa (Rice)highly similar to ( 692) loc_os12g02200 12012.m04221 protein CBL-interacting serine/threon…	1.90077	-1.78387
29.4	protein.postranslational modification	mloc_18690.1	very weakly similar to (99.4) AT5G60900 | Symbols: RLK1 | RLK1 (RECEPTOR-LIKE PROTEIN KINASE 1); ATP binding / carbohydrate binding / kinase/ protein kinase/ protein serine/threonine kinase/ protein tyrosine kinase/ sugar binding | chr5:24498467-24501494 REVERSEweakly similar to ( 188) loc_os04g12580 12004.m06501 protein receptor-like protein kinase, putative no original description	-3.7018	1.41766
29.4	protein.postranslational modification	ak361985	weakly similar to ( 120) loc_os02g41580 12002.m09194 protein calcium-dependent protein kinase 2, putative, expressed no original description	0.31413	-0.993483
29.4	protein.postranslational modification	ak372866	highly similar to ( 618) AT2G17890 | Symbols: CPK16 | CPK16; ATP binding / calcium ion binding / calmodulin-dependent protein kinase/ protein kinase/ protein serine/threonine kinase | chr2:7769885-7772627 REVERSEmoderately similar to ( 321) CRK_DAUCA CDPK-related protein kinase (EC 2.7.11.1) (PK421) - Daucus carota (Carrot)highly similar to ( 711) loc_os02g03410 12002.m33328 protein CDPK-related …	-1.12635	0.447107
29.4	protein.postranslational modification	ak360154	highly similar to ( 745) AT5G12480 | Symbols: CPK7 | CPK7 (calmodulin-domain protein kinase 7); ATP binding / calcium ion binding / calmodulin-dependent protein kinase/ kinase/ protein kinase/ protein serine/threonine kinase | chr5:4047817-4050035 REVERSEhighly similar to ( 519) CDPK2_ORYSA Calcium-dependent protein kinase, isoform 2 (EC 2.7.11.1) (CDPK 2) - Oryza sativa (Rice)highly similar to (…	-0.632078	0.541878
29.4	protein.postranslational modification	ak251049.1	moderately similar to ( 345) AT4G28400 | Symbols: | protein phosphatase 2C, putative / PP2C, putative | chr4:14048499-14050118 FORWARDhighly similar to ( 556) loc_os04g52000 12004.m10095 protein protein phosphatase 2C homolog 1, putative, expressed no original description	-0.766545	0.192036
29.4.1.57	protein.postranslational modification.kinase.receptor like cytoplasmatic kinase VII	mloc_30859.1	very weakly similar to (91.3) loc_os06g51170 12006.m09640 protein serine/threonine-protein kinase Cx32, chloroplast precursor, putative, expressed no original description	-0.760993	0.415199
29.4.1.57	protein.postranslational modification.kinase.receptor like cytoplasmatic kinase VII	mloc_23408.1	very weakly similar to (99.8) AT4G35600 | Symbols: CONNEXIN 32 | CONNEXIN 32; ATP binding / kinase/ protein kinase/ protein serine/threonine kinase | chr4:16896448-16898714 FORWARDweakly similar to ( 115) loc_os06g51170 12006.m09640 protein serine/threonine-protein kinase Cx32, chloroplast precursor, putative, expressed no original description	-0.385952	0.71211
29.4.1.57	protein.postranslational modification.kinase.receptor like cytoplasmatic kinase VII	mloc_59786.2	moderately similar to ( 404) AT1G21230 | Symbols: WAK5 | WAK5 (WALL ASSOCIATED KINASE 5); kinase/ protein serine/threonine kinase | chr1:7429980-7432346 FORWARDmoderately similar to ( 205) CRI4_MAIZE Putative receptor protein kinase CRINKLY4 precursor (EC 2.7.11.1) - Zea mays (Maize)nearly identical (1434) loc_os03g62430 12003.m11119 protein OsWAK28 - OsWAK receptor-like protein kinase, expressed…	-0.977426	0.47553
29.4.1.57	protein.postranslational modification.kinase.receptor like cytoplasmatic kinase VII	ak360448	moderately similar to ( 395) AT3G21630 | Symbols: CERK1, LYSM RLK1 | CERK1 (CHITIN ELICITOR RECEPTOR KINASE 1); kinase/ receptor signaling protein/ transmembrane receptor protein kinase | chr3:7615543-7618530 REVERSEweakly similar to ( 132) CRI4_MAIZE Putative receptor protein kinase CRINKLY4 precursor (EC 2.7.11.1) - Zea mays (Maize)moderately similar to ( 353) loc_os08g42580 12008.m62032 protei…	-2.41489	1.36085
29.4.1.57	protein.postranslational modification.kinase.receptor like cytoplasmatic kinase VII	ak372355	moderately similar to ( 436) AT1G18390 | Symbols: | ATP binding / kinase/ protein kinase/ protein serine/threonine kinase/ protein tyrosine kinase | chr1:6327463-6329935 FORWARDmoderately similar to ( 213) CRI4_MAIZE Putative receptor protein kinase CRINKLY4 precursor (EC 2.7.11.1) - Zea mays (Maize)highly similar to ( 806) loc_os01g49529 12001.m150962 protein OsWAK10a - OsWAK receptor-like cytop…	-0.725404	0.624012
29.4.1.57	protein.postranslational modification.kinase.receptor like cytoplasmatic kinase VII	ak374415	nearly identical (1087) AT3G59420 | Symbols: ACR4 | ACR4 (ARABIDOPSIS CRINKLY4); kinase/ transmembrane receptor protein kinase | chr3:21959871-21962558 REVERSEnearly identical (1548) CRI4_MAIZE Putative receptor protein kinase CRINKLY4 precursor (EC 2.7.11.1) - Zea mays (Maize)nearly identical (1615) loc_os03g43670 12003.m09410 protein receptor protein kinase CRINKLY4 precursor, putative, express…	-0.871691	0.214897
29.4.1.57	protein.postranslational modification.kinase.receptor like cytoplasmatic kinase VII	mloc_63044.2	highly similar to ( 528) AT3G02130 | Symbols: RPK2, TOAD2 | RPK2 (RECEPTOR-LIKE PROTEIN KINASE 2); ATP binding / kinase/ protein serine/threonine kinase | chr3:381224-384181 FORWARDmoderately similar to ( 263) RPK1_IPONI Receptor-like protein kinase precursor (EC 2.7.11.1) - Ipomoea nil (Japanese morning glory) (Pharbitis nil)highly similar to ( 605) loc_os03g54900 12003.m35418 protein phytosulfo…	-1.45343	1.53418
29.4.1.57	protein.postranslational modification.kinase.receptor like cytoplasmatic kinase VII	ak368883	highly similar to ( 738) AT4G35230 | Symbols: BSK1 | BSK1 (BR-SIGNALING KINASE 1); ATP binding / binding / kinase/ protein kinase/ protein tyrosine kinase | chr4:16755325-16758041 REVERSEweakly similar to ( 124) CRI4_MAIZE Putative receptor protein kinase CRINKLY4 precursor (EC 2.7.11.1) - Zea mays (Maize)highly similar to ( 827) loc_os03g04050 12003.m05937 protein ATP binding protein, putative, …	-0.553711	0.241193
29.4.1.57	protein.postranslational modification.kinase.receptor like cytoplasmatic kinase VII	mloc_17408.1	weakly similar to ( 192) AT3G09830 | Symbols: | protein kinase, putative | chr3:3017199-3018696 FORWARDvery weakly similar to (88.6) NORK_PEA Nodulation receptor kinase precursor (EC 2.7.11.1) - Pisum sativum (Garden pea)moderately similar to ( 334) loc_os02g57420 12002.m10764 protein protein kinase APK1A, chloroplast precursor, putative, expressed no original description	-0.647081	0.581313
29.4.1.57	protein.postranslational modification.kinase.receptor like cytoplasmatic kinase VII	ak356833	moderately similar to ( 412) AT5G15730 | Symbols: | serine/threonine protein kinase, putative | chr5:5131284-5133046 FORWARDmoderately similar to ( 202) NORK_MEDTR Nodulation receptor kinase precursor (EC 2.7.11.1) (Does not make infections protein 2) (Symbiosis receptor-like kinase) (MtSYMRK) - Medicago truncatula (Barrel medic)moderately similar to ( 384) loc_os08g04420 12008.m04586 protein nod…	-0.746311	0.532668
29.4.1.57	protein.postranslational modification.kinase.receptor like cytoplasmatic kinase VII	ak375233	moderately similar to ( 441) AT3G58690 | Symbols: | protein kinase family protein | chr3:21709369-21711246 FORWARDmoderately similar to ( 224) CRI4_MAIZE Putative receptor protein kinase CRINKLY4 precursor (EC 2.7.11.1) - Zea mays (Maize)highly similar to ( 567) loc_os05g11750 12005.m27740 protein serine/threonine-protein kinase NAK, putative, expressed no original description	-1.46753	0.777484
29.4.1.57	protein.postranslational modification.kinase.receptor like cytoplasmatic kinase VII	ak358660	moderately similar to ( 427) AT4G25160 | Symbols: | protein kinase family protein | chr4:12903360-12906669 REVERSEweakly similar to ( 143) PSKR_DAUCA Phytosulfokine receptor precursor (EC 2.7.11.1) (Phytosulfokine LRR receptor kinase) - Daucus carota (Carrot)highly similar to ( 678) loc_os06g04880 12006.m31972 protein ATP binding protein, putative, expressed no original description	-0.601766	0.323255
29.4.1.57	protein.postranslational modification.kinase.receptor like cytoplasmatic kinase VII	mloc_64218.2	moderately similar to ( 429) AT1G16670 | Symbols: | protein kinase family protein | chr1:5697846-5699492 FORWARDmoderately similar to ( 208) NORK_MEDTR Nodulation receptor kinase precursor (EC 2.7.11.1) (Does not make infections protein 2) (Symbiosis receptor-like kinase) (MtSYMRK) - Medicago truncatula (Barrel medic)highly similar to ( 546) loc_os04g52840 12004.m35461 protein serine/threonine-pr…	-0.702185	0.54052
29.4.1.57	protein.postranslational modification.kinase.receptor like cytoplasmatic kinase VII	ak367133	highly similar to ( 926) AT1G06840 | Symbols: | leucine-rich repeat transmembrane protein kinase, putative | chr1:2097854-2103479 REVERSEmoderately similar to ( 206) CRI4_MAIZE Putative receptor protein kinase CRINKLY4 precursor (EC 2.7.11.1) - Zea mays (Maize)nearly identical (1171) loc_os05g40270 12005.m083756 protein ATP binding protein, putative, expressed no original description	-0.371112	0.394499
29.4.1.57	protein.postranslational modification.kinase.receptor like cytoplasmatic kinase VII	ak357723	moderately similar to ( 320) AT3G59350 | Symbols: | serine/threonine protein kinase, putative | chr3:21932930-21934883 FORWARDweakly similar to ( 186) NORK_MEDTR Nodulation receptor kinase precursor (EC 2.7.11.1) (Does not make infections protein 2) (Symbiosis receptor-like kinase) (MtSYMRK) - Medicago truncatula (Barrel medic)highly similar to ( 530) loc_os04g41310 12004.m09110 protein expressed…	-1.3037	0.688404
29.4.1.57	protein.postranslational modification.kinase.receptor like cytoplasmatic kinase VII	ak365895	moderately similar to ( 231) AT3G55950 | Symbols: CCR3, ATCRR3 | CCR3 (ARABIDOPSIS THALIANA CRINKLY4 RELATED 3); kinase | chr3:20753903-20756347 REVERSEmoderately similar to ( 209) CRI4_MAIZE Putative receptor protein kinase CRINKLY4 precursor (EC 2.7.11.1) - Zea mays (Maize)moderately similar to ( 479) loc_os12g31560 12012.m06965 protein protein kinase domain containing protein no original descr…	-1.48327	0.0143526
29.4.1.57	protein.postranslational modification.kinase.receptor like cytoplasmatic kinase VII	ak357077	highly similar to ( 511) AT3G21630 | Symbols: CERK1, LYSM RLK1 | CERK1 (CHITIN ELICITOR RECEPTOR KINASE 1); kinase/ receptor signaling protein/ transmembrane receptor protein kinase | chr3:7615543-7618530 REVERSEweakly similar to ( 176) CRI4_MAIZE Putative receptor protein kinase CRINKLY4 precursor (EC 2.7.11.1) - Zea mays (Maize)moderately similar to ( 481) loc_os08g42580 12008.m62032 protein ly…	-2.53463	1.33772
29.4.1.57	protein.postranslational modification.kinase.receptor like cytoplasmatic kinase VII	ak360463	moderately similar to ( 238) AT5G42440 | Symbols: | protein kinase family protein | chr5:16973434-16974513 REVERSEmoderately similar to ( 217) PSKR_DAUCA Phytosulfokine receptor precursor (EC 2.7.11.1) (Phytosulfokine LRR receptor kinase) - Daucus carota (Carrot)moderately similar to ( 436) loc_os11g06780 12011.m04875 protein serine/threonine-protein kinase BRI1-like 1 precursor, putative, expres…	-1.29705	0.752734
29.4.1.57	protein.postranslational modification.kinase.receptor like cytoplasmatic kinase VII	ak360724	moderately similar to ( 368) AT1G21230 | Symbols: WAK5 | WAK5 (WALL ASSOCIATED KINASE 5); kinase/ protein serine/threonine kinase | chr1:7429980-7432346 FORWARDweakly similar to ( 177) CRI4_MAIZE Putative receptor protein kinase CRINKLY4 precursor (EC 2.7.11.1) - Zea mays (Maize)highly similar to ( 667) loc_os04g24220 12004.m35270 protein OsWAK32 - OsWAK receptor-like protein kinase, expressed no…	-0.741804	0.667019
29.4.1.57	protein.postranslational modification.kinase.receptor like cytoplasmatic kinase VII	mloc_32662.1	highly similar to ( 555) AT3G51550 | Symbols: FER | FER (FERONIA); kinase/ protein kinase | chr3:19117877-19120564 REVERSEmoderately similar to ( 248) NORK_MEDTR Nodulation receptor kinase precursor (EC 2.7.11.1) (Does not make infections protein 2) (Symbiosis receptor-like kinase) (MtSYMRK) - Medicago truncatula (Barrel medic)highly similar to ( 950) loc_os03g21540 12003.m07558 protein protein k…	-1.92125	0.422528
29.4.1.57	protein.postranslational modification.kinase.receptor like cytoplasmatic kinase VII	ak368828	moderately similar to ( 371) AT4G18640 | Symbols: MRH1 | MRH1 (morphogenesis of root hair 1); ATP binding / protein binding / protein kinase/ protein serine/threonine kinase/ protein tyrosine kinase | chr4:10260481-10263577 FORWARDweakly similar to ( 120) CRI4_MAIZE Putative receptor protein kinase CRINKLY4 precursor (EC 2.7.11.1) - Zea mays (Maize)highly similar to ( 555) loc_os12g01510 12012.m0…	-0.372627	0.294781
29.4.1.57	protein.postranslational modification.kinase.receptor like cytoplasmatic kinase VII	mloc_5745.4	moderately similar to ( 442) AT3G09010 | Symbols: | protein kinase family protein | chr3:2750285-2752086 FORWARDmoderately similar to ( 223) PSKR_DAUCA Phytosulfokine receptor precursor (EC 2.7.11.1) (Phytosulfokine LRR receptor kinase) - Daucus carota (Carrot)highly similar to ( 635) loc_os03g15770 12003.m101279 protein serine/threonine-protein kinase receptor precursor, putative, expressed no o…	-0.925008	0.368026
29.4.1.57	protein.postranslational modification.kinase.receptor like cytoplasmatic kinase VII	mloc_73696.1	moderately similar to ( 392) AT5G45840 | Symbols: | leucine-rich repeat transmembrane protein kinase, putative | chr5:18594080-18597221 REVERSEweakly similar to ( 107) NORK_MEDTR Nodulation receptor kinase precursor (EC 2.7.11.1) (Does not make infections protein 2) (Symbiosis receptor-like kinase) (MtSYMRK) - Medicago truncatula (Barrel medic)highly similar to ( 728) loc_os05g39410 12005.m27885 …	-0.828879	0.541119
29.4.1.57	protein.postranslational modification.kinase.receptor like cytoplasmatic kinase VII	ak361502	moderately similar to ( 405) AT3G24550 | Symbols: ATPERK1 | ATPERK1 (PROLINE EXTENSIN-LIKE RECEPTOR KINASE 1); ATP binding / protein kinase | chr3:8960411-8963303 FORWARDmoderately similar to ( 214) PSKR_DAUCA Phytosulfokine receptor precursor (EC 2.7.11.1) (Phytosulfokine LRR receptor kinase) - Daucus carota (Carrot)highly similar to ( 577) loc_os01g54700 12001.m11633 protein receptor protein ki…	-1.95535	0.466847
29.4.1.57	protein.postranslational modification.kinase.receptor like cytoplasmatic kinase VII	ak248465.1	moderately similar to ( 410) AT3G15890 | Symbols: | protein kinase family protein | chr3:5374389-5376114 FORWARDmoderately similar to ( 215) NORK_PEA Nodulation receptor kinase precursor (EC 2.7.11.1) - Pisum sativum (Garden pea)highly similar to ( 597) loc_os02g09359 12002.m06232 protein BRASSINOSTEROID INSENSITIVE 1-associated receptor kinase 1 precursor, putative, expressed no original descrip…	-1.65665	0.671427
29.4.1.57	protein.postranslational modification.kinase.receptor like cytoplasmatic kinase VII	mloc_73709.1	weakly similar to ( 150) AT3G55950 | Symbols: CCR3, ATCRR3 | CCR3 (ARABIDOPSIS THALIANA CRINKLY4 RELATED 3); kinase | chr3:20753903-20756347 REVERSEweakly similar to ( 130) NORK_PEA Nodulation receptor kinase precursor (EC 2.7.11.1) - Pisum sativum (Garden pea)moderately similar to ( 261) loc_os08g28710 12008.m06876 protein receptor protein kinase CRINKLY4 precursor, putative, expressed no origin…	-2.4507	0.95185
29.4.1.57	protein.postranslational modification.kinase.receptor like cytoplasmatic kinase VII	mloc_55487.2	moderately similar to ( 427) AT1G18390 | Symbols: | ATP binding / kinase/ protein kinase/ protein serine/threonine kinase/ protein tyrosine kinase | chr1:6327463-6329935 FORWARDmoderately similar to ( 219) CRI4_MAIZE Putative receptor protein kinase CRINKLY4 precursor (EC 2.7.11.1) - Zea mays (Maize)highly similar to ( 777) loc_os01g04450 12001.m07080 protein OsWAK2 - OsWAK receptor-like cytoplas…	-2.22059	0.937413
29.4.1.57	protein.postranslational modification.kinase.receptor like cytoplasmatic kinase VII	mloc_40282.1	weakly similar to ( 136) AT1G16120 | Symbols: WAKL1 | WAKL1 (wall associated kinase-like 1); kinase | chr1:5522639-5524983 FORWARDvery weakly similar to ( 100) NORK_PEA Nodulation receptor kinase precursor (EC 2.7.11.1) - Pisum sativum (Garden pea)moderately similar to ( 260) loc_os04g29960 12004.m08102 protein OsWAK43 - OsWAK receptor-like protein kinase, expressed no original description	-4.11235	1.41441
29.4.1.57	protein.postranslational modification.kinase.receptor like cytoplasmatic kinase VII	ak367407	moderately similar to ( 381) AT1G69790 | Symbols: | protein kinase, putative | chr1:26266838-26268818 FORWARDweakly similar to ( 200) NORK_MEDTR Nodulation receptor kinase precursor (EC 2.7.11.1) (Does not make infections protein 2) (Symbiosis receptor-like kinase) (MtSYMRK) - Medicago truncatula (Barrel medic)moderately similar to ( 429) loc_os07g48730 12007.m09084 protein serine/threonine-prote…	-1.92337	1.09233
29.4.1.57	protein.postranslational modification.kinase.receptor like cytoplasmatic kinase VII	mloc_58234.1	moderately similar to ( 323) AT1G19390 | Symbols: | wall-associated kinase, putative | chr1:6700772-6703368 REVERSEweakly similar to ( 179) NORK_MEDTR Nodulation receptor kinase precursor (EC 2.7.11.1) (Does not make infections protein 2) (Symbiosis receptor-like kinase) (MtSYMRK) - Medicago truncatula (Barrel medic)highly similar to ( 611) loc_os04g55760 12004.m10467 protein OsWAK55 - OsWAK rece…	-1.57713	1.07533
29.4.1.57	protein.postranslational modification.kinase.receptor like cytoplasmatic kinase VII	ak372368	moderately similar to ( 441) AT1G61590 | Symbols: | protein kinase, putative | chr1:22723691-22726022 REVERSEmoderately similar to ( 209) NORK_MEDTR Nodulation receptor kinase precursor (EC 2.7.11.1) (Does not make infections protein 2) (Symbiosis receptor-like kinase) (MtSYMRK) - Medicago truncatula (Barrel medic)highly similar to ( 601) loc_os03g24930 12003.m101355 protein protein kinase APK1A,…	-1.60763	0.875116
29.4.1.57	protein.postranslational modification.kinase.receptor like cytoplasmatic kinase VII	ak372118	highly similar to ( 893) AT1G34210 | Symbols: SERK2, ATSERK2 | SERK2 (SOMATIC EMBRYOGENESIS RECEPTOR-LIKE KINASE 2); kinase | chr1:12459078-12462752 FORWARDmoderately similar to ( 230) PSKR_DAUCA Phytosulfokine receptor precursor (EC 2.7.11.1) (Phytosulfokine LRR receptor kinase) - Daucus carota (Carrot)nearly identical (1003) loc_os04g38480 12004.m35325 protein BRASSINOSTEROID INSENSITIVE 1-asso…	-1.02172	0.610292
29.4.1.57	protein.postranslational modification.kinase.receptor like cytoplasmatic kinase VII	mloc_58176.2	moderately similar to ( 498) AT5G24010 | Symbols: | protein kinase family protein | chr5:8113910-8116384 FORWARDmoderately similar to ( 238) CRI4_MAIZE Putative receptor protein kinase CRINKLY4 precursor (EC 2.7.11.1) - Zea mays (Maize)highly similar to ( 817) loc_os03g03280 12003.m05864 protein ATP binding protein, putative, expressed no original description	-3.01792	1.11754
29.4.1.57	protein.postranslational modification.kinase.receptor like cytoplasmatic kinase VII	mloc_7907.1	weakly similar to ( 132) AT2G19230 | Symbols: | kinase | chr2:8343452-8348431 REVERSEweakly similar to ( 102) NORK_PEA Nodulation receptor kinase precursor (EC 2.7.11.1) - Pisum sativum (Garden pea)moderately similar to ( 201) loc_os05g44970 12005.m08622 protein senescence-induced receptor-like serine/threonine-protein kinase precursor, putative no original description	-1.61993	1.08758
29.4.1.57	protein.postranslational modification.kinase.receptor like cytoplasmatic kinase VII	mloc_59982.1	highly similar to ( 697) AT1G71830 | Symbols: SERK1, ATSERK1 | SERK1 (SOMATIC EMBRYOGENESIS RECEPTOR-LIKE KINASE 1); kinase/ transmembrane receptor protein serine/threonine kinase | chr1:27018575-27021842 FORWARDmoderately similar to ( 206) PSKR_DAUCA Phytosulfokine receptor precursor (EC 2.7.11.1) (Phytosulfokine LRR receptor kinase) - Daucus carota (Carrot)highly similar to ( 738) loc_os04g3848…	-0.441962	0.315995
29.4.1.57	protein.postranslational modification.kinase.receptor like cytoplasmatic kinase VII	mloc_18717.1	weakly similar to ( 131) AT1G61590 | Symbols: | protein kinase, putative | chr1:22723691-22726022 REVERSEmoderately similar to ( 207) loc_os03g24930 12003.m101355 protein protein kinase APK1A, chloroplast precursor, putative, expressed no original description	-1.69447	0.870779
29.4.1.57	protein.postranslational modification.kinase.receptor like cytoplasmatic kinase VII	ak360431	moderately similar to ( 379) AT1G21210 | Symbols: WAK4 | WAK4 (wall associated kinase 4); ATP binding / calcium ion binding / protein kinase/ protein serine/threonine kinase | chr1:7424653-7427041 FORWARDweakly similar to ( 196) NORK_MEDTR Nodulation receptor kinase precursor (EC 2.7.11.1) (Does not make infections protein 2) (Symbiosis receptor-like kinase) (MtSYMRK) - Medicago truncatula (Barre…	-0.70095	0.521039
29.5	protein.degradation	ak364634	nearly identical (1160) AT1G06900 | Symbols: | catalytic/ metal ion binding / metalloendopeptidase/ zinc ion binding | chr1:2115155-2120635 REVERSEnearly identical (1712) loc_os03g21810 12003.m07585 protein nardilysin precursor, putative, expressed no original description	-0.302864	0.274042
29.5	protein.degradation	ak375693	highly similar to ( 538) AT4G20070 | Symbols: ATAAH | ATAAH (Arabidopsis thaliana Allantoate Amidohydrolase); allantoate deiminase/ metallopeptidase | chr4:10861548-10864529 FORWARDhighly similar to ( 742) loc_os06g45480 12006.m32139 protein metallopeptidase, putative, expressed no original description	-0.879499	0.788965
29.5	protein.degradation	mloc_44418.2	highly similar to ( 878) AT5G20660 | Symbols: | 24 kDa vacuolar protein, putative | chr5:6989708-6990947 FORWARDnearly identical (1348) loc_os04g43916 12004.m101589 protein ATP binding protein, putative, expressed no original description	1.68569	-3.97623
29.5	protein.degradation	ak371737	highly similar to ( 551) AT5G19740 | Symbols: | peptidase M28 family protein | chr5:6673986-6676767 FORWARDhighly similar to ( 626) loc_os01g54010 12001.m11565 protein glutamate carboxypeptidase 2, putative, expressed no original description	-0.872581	0.715511
29.5	protein.degradation	mloc_4745.3	highly similar to ( 949) AT5G36210 | Symbols: | serine-type peptidase | chr5:14248202-14253272 REVERSEnearly identical (1207) loc_os06g11180 12006.m05835 protein acyl-peptide hydrolase-like, putative, expressed no original description	-0.922648	0.48841
29.5	protein.degradation	mloc_57977.2	moderately similar to ( 223) AT4G17510 | Symbols: UCH3 | UCH3 (UBIQUITIN C-TERMINAL HYDROLASE 3); ubiquitin thiolesterase | chr4:9767114-9768648 REVERSEmoderately similar to ( 308) loc_os04g57190 12004.m79003 protein ubiquitin carboxyl-terminal hydrolase isozyme L3, putative, expressed no original description	-0.512413	0.433068
29.5.1	protein.degradation.subtilases	ak356015	highly similar to ( 570) AT5G67360 | Symbols: ARA12 | ARA12; serine-type endopeptidase | chr5:26872192-26874465 REVERSEnearly identical (1122) loc_os05g36010 12005.m07831 protein subtilisin-like protease precursor, putative, expressedTolA COG3883 tolA TolA no original description	3.26104	-1.21205
29.5.3	protein.degradation.cysteine protease	mloc_69186.1	moderately similar to ( 286) AT4G15880 | Symbols: ESD4 | ESD4 (EARLY IN SHORT DAYS 4); SUMO-specific protease/ cysteine-type peptidase | chr4:9012769-9015797 FORWARDmoderately similar to ( 442) loc_os03g22400 12003.m35607 protein sentrin-specific protease 2, putative, expressed no original description	-0.322176	0.257111
29.5.3	protein.degradation.cysteine protease	mloc_47161.1	moderately similar to ( 230) AT5G45890 | Symbols: SAG12 | SAG12 (SENESCENCE-ASSOCIATED GENE 12); cysteine-type peptidase | chr5:18613300-18614759 FORWARDmoderately similar to ( 212) CYSEP_PHAVU Vignain precursor (EC 3.4.22.-) (Bean endopeptidase) (Cysteine proteinase EP-C1) - Phaseolus vulgaris (Kidney bean) (French bean)moderately similar to ( 253) loc_os09g38920 12009.m06832 protein thiol prote…	0.909899	-0.506786
29.5.3	protein.degradation.cysteine protease	ak373733	very weakly similar to (82.8) AT5G47550 | Symbols: | cysteine protease inhibitor, putative / cystatin, putative | chr5:19286596-19286964 REVERSEweakly similar to ( 144) loc_os03g31510 12003.m08398 protein cystatin, putative, expressed no original description	0.825558	-1.50405
29.5.3	protein.degradation.cysteine protease	ak361107	moderately similar to ( 378) loc_os07g23900 12007.m06668 protein F-box domain containing protein, expressed no original description	-0.366932	0.788085
29.5.3	protein.degradation.cysteine protease	mloc_34492.1	moderately similar to ( 280) AT3G62940 | Symbols: | OTU-like cysteine protease family protein | chr3:23263106-23264245 REVERSEmoderately similar to ( 384) loc_os04g52850 12004.m10178 protein OTU domain-containing protein 6B, putative, expressed no original description	-0.745595	0.174034
29.5.5	protein.degradation.serine protease	mloc_1375.1	highly similar to ( 724) AT5G26860 | Symbols: LON_ARA_ARA, LON1 | LON1 (LON PROTEASE 1); ATP binding / ATP-dependent peptidase/ serine-type peptidase | chr5:9451048-9456631 FORWARDhighly similar to ( 781) LONH2_MAIZE Lon protease homolog 2, mitochondrial precursor (EC 3.4.21.-) - Zea mays (Maize)highly similar to ( 781) loc_os07g48960 12007.m09105 protein lon protease homolog 2, mitochondrial pre…	-1.25362	0.497446
29.5.5	protein.degradation.serine protease	ak354978	nearly identical (1003) AT5G51070 | Symbols: ERD1, CLPD | ERD1 (EARLY RESPONSIVE TO DEHYDRATION 1); ATP binding / ATPase/ nucleoside-triphosphatase/ nucleotide binding / protein binding | chr5:20764479-20768481 FORWARDhighly similar to ( 717) CLPC_PEA ATP-dependent Clp protease ATP-binding subunit clpC homolog, chloroplast precursor - Pisum sativum (Garden pea)nearly identical (1371) loc_os02g325…	-1.73037	0.0865762
29.5.5	protein.degradation.serine protease	mloc_57547.1	moderately similar to ( 389) AT5G26860 | Symbols: LON_ARA_ARA, LON1 | LON1 (LON PROTEASE 1); ATP binding / ATP-dependent peptidase/ serine-type peptidase | chr5:9451048-9456631 FORWARDmoderately similar to ( 452) LONH2_MAIZE Lon protease homolog 2, mitochondrial precursor (EC 3.4.21.-) - Zea mays (Maize)moderately similar to ( 468) loc_os07g48960 12007.m09105 protein lon protease homolog 2, mitoc…	-1.29158	0.627988
29.5.5	protein.degradation.serine protease	mloc_58947.1	highly similar to ( 590) AT4G36195 | Symbols: | serine carboxypeptidase S28 family protein | chr4:17127202-17129787 FORWARDhighly similar to ( 771) loc_os10g36780 12010.m06484 protein prolyl carboxypeptidase like protein, putative, expressed no original description	-0.293304	0.228553
29.5.5	protein.degradation.serine protease	ak353618	highly similar to ( 783) AT5G51070 | Symbols: ERD1, CLPD | ERD1 (EARLY RESPONSIVE TO DEHYDRATION 1); ATP binding / ATPase/ nucleoside-triphosphatase/ nucleotide binding / protein binding | chr5:20764479-20768481 FORWARDhighly similar to ( 596) CLPC_PEA ATP-dependent Clp protease ATP-binding subunit clpC homolog, chloroplast precursor - Pisum sativum (Garden pea)highly similar to ( 991) loc_os02g3…	-1.36854	0.0715692
29.5.7	protein.degradation.metalloprotease	ak252323.1	highly similar to ( 668) AT2G45240 | Symbols: MAP1A | MAP1A (METHIONINE AMINOPEPTIDASE 1A); aminopeptidase/ metalloexopeptidase | chr2:18656059-18658906 FORWARDhighly similar to ( 752) loc_os10g36470 12010.m06457 protein methionine aminopeptidase 1A, putative, expressed no original description	-0.334528	0.272276
29.5.7	protein.degradation.metalloprotease	ak250022.1	highly similar to ( 551) AT1G09300 | Symbols: | metallopeptidase M24 family protein | chr1:3004485-3008131 FORWARDhighly similar to ( 795) loc_os12g37640 12012.m26934 protein peptidase C12B10.05, putative, expressed no original description	-0.313607	0.287482
29.5.7	protein.degradation.metalloprotease	ak249532.1	highly similar to ( 756) AT4G29490 | Symbols: | aminopeptidase/ manganese ion binding | chr4:14487943-14491321 FORWARDhighly similar to ( 910) loc_os02g13140 12002.m06561 protein xaa-Pro dipeptidase, putative, expressed no original description	-0.382179	0.268614
29.5.9	protein.degradation.AAA type	ak248264.1	moderately similar to ( 374) AT3G28580 | Symbols: | AAA-type ATPase family protein | chr3:10715736-10717238 FORWARDmoderately similar to ( 464) loc_os12g28177 12012.m06633 protein cell Division Protein AAA ATPase family, putative, expressed no original description	-2.28822	1.53828
29.5.9	protein.degradation.AAA type	ak370540	highly similar to ( 635) AT1G80350 | Symbols: ERH3, AAA1, FRA2, LUE1, ATKTN1, KTN1, FRC2, BOT1, FTR | ERH3 (ECTOPIC ROOT HAIR 3); ATP binding / nucleoside-triphosphatase/ nucleotide binding | chr1:30205499-30208050 REVERSEweakly similar to ( 169) CDC48_CAPAN Cell division cycle protein 48 homolog - Capsicum annuum (Bell pepper)highly similar to ( 736) loc_os01g49000 12001.m11089 protein katanin p…	-0.489166	0.221749
29.5.9	protein.degradation.AAA type	ak370706	highly similar to ( 514) AT5G40010 | Symbols: AATP1 | AATP1 (AAA-ATPase 1); ATP binding / ATPase/ nucleoside-triphosphatase/ nucleotide binding | chr5:16020218-16021762 REVERSEhighly similar to ( 682) loc_os12g24320 12012.m06266 protein cell Division Protein AAA ATPase family, putative, expressed no original description	-3.61026	1.25183
29.5.9	protein.degradation.AAA type	ak367055	highly similar to ( 761) AT5G16930 | Symbols: | AAA-type ATPase family protein | chr5:5568578-5571565 FORWARDhighly similar to ( 836) loc_os02g46990 12002.m09735 protein ATPase family AAA domain-containing protein 3, putative, expressed no original description	-0.587538	0.433708
29.5.9	protein.degradation.AAA type	ak248392.1	highly similar to ( 711) AT2G27600 | Symbols: SKD1, VPS4 | SKD1 (SUPPRESSOR OF K+ TRANSPORT GROWTH DEFECT1); ATP binding / nucleoside-triphosphatase/ nucleotide binding | chr2:11781226-11783730 FORWARDweakly similar to ( 170) CDC48_SOYBN Cell division cycle protein 48 homolog (Valosin-containing protein homolog) (VCP) - Glycine max (Soybean)highly similar to ( 742) loc_os01g04814 12001.m42853 pro…	-0.409145	0.246314
29.5.9	protein.degradation.AAA type	ak358311	highly similar to ( 666) AT2G18330 | Symbols: | AAA-type ATPase family protein | chr2:7965829-7968915 FORWARDvery weakly similar to (83.2) CDC48_SOYBN Cell division cycle protein 48 homolog (Valosin-containing protein homolog) (VCP) - Glycine max (Soybean)highly similar to ( 736) loc_os02g47760 12002.m09810 protein ATPase family AAA domain-containing protein 3, putative, expressed no original des…	-0.812663	0.572047
29.5.9	protein.degradation.AAA type	mloc_40499.1	moderately similar to ( 496) AT5G40010 | Symbols: AATP1 | AATP1 (AAA-ATPase 1); ATP binding / ATPase/ nucleoside-triphosphatase/ nucleotide binding | chr5:16020218-16021762 REVERSEhighly similar to ( 663) loc_os12g44190 12012.m08190 protein ATPase 3, putative, expressed no original description	-2.44557	1.13901
29.5.11	protein.degradation.ubiquitin	mloc_80730.1	weakly similar to ( 152) AT1G22050 | Symbols: MUB6 | MUB6 (MEMBRANE-ANCHORED UBIQUITIN-FOLD PROTEIN 6 PRECURSOR) | chr1:7771897-7772843 FORWARDmoderately similar to ( 211) MUB3_ORYSA Membrane-anchored ubiquitin-fold protein 3 precursor (Membrane-anchored ub-fold protein 3) (OsMUB3) - Oryza sativa (Rice)moderately similar to ( 215) loc_os02g51500 12002.m34032 protein NTGP5, putative, expressed no …	-0.378639	0.278661
29.5.11.2	protein.degradation.ubiquitin.E1	mloc_6744.1	highly similar to ( 853) AT2G21470 | Symbols: SAE2, ATSAE2, EMB2764 | SAE2 (SUMO-ACTIVATING ENZYME 2); SUMO activating enzyme | chr2:9198752-9202136 FORWARDweakly similar to ( 128) UBE11_WHEAT Ubiquitin-activating enzyme E1 1 - Triticum aestivum (Wheat)nearly identical (1060) loc_os07g39780 12007.m08220 protein ubiquitin-like 1-activating enzyme E1B, putative, expressed no original description	-0.778539	0.738233
29.5.11.3	protein.degradation.ubiquitin.E2	ak248968.1	moderately similar to ( 299) AT4G27960 | Symbols: UBC9 | UBC9 (UBIQUITIN CONJUGATING ENZYME 9); ubiquitin-protein ligase | chr4:13916065-13917293 REVERSEweakly similar to ( 147) UBC2_WHEAT Ubiquitin-conjugating enzyme E2-17 kDa (EC 6.3.2.19) (Ubiquitin-protein ligase) (Ubiquitin carrier protein) - Triticum aestivum (Wheat)moderately similar to ( 308) loc_os01g46926 12001.m97531 protein ubiquitin-…	-0.480632	0.349914
29.5.11.3	protein.degradation.ubiquitin.E2	ak249816.1	moderately similar to ( 283) AT4G27960 | Symbols: UBC9 | UBC9 (UBIQUITIN CONJUGATING ENZYME 9); ubiquitin-protein ligase | chr4:13916065-13917293 REVERSEweakly similar to ( 136) UBC2_WHEAT Ubiquitin-conjugating enzyme E2-17 kDa (EC 6.3.2.19) (Ubiquitin-protein ligase) (Ubiquitin carrier protein) - Triticum aestivum (Wheat)moderately similar to ( 301) loc_os02g02830 12002.m33517 protein ubiquitin-…	0.724201	-1.08345
29.5.11.3	protein.degradation.ubiquitin.E2	mloc_62824.1	moderately similar to ( 448) AT3G58460 | Symbols: ATRBL15 | ATRBL15 (ARABIDOPSIS RHOMBOID-LIKE PROTEIN 15) | chr3:21623374-21626348 REVERSEhighly similar to ( 627) loc_os03g44830 12003.m101425 protein rhomboid family protein, expressed no original description	-0.53168	0.382407
29.5.11.4.2	protein.degradation.ubiquitin.E3.RING	mloc_50479.1	very weakly similar to (88.6) AT2G27940 | Symbols: | zinc finger (C3HC4-type RING finger) family protein | chr2:11897963-11898742 FORWARDvery weakly similar to (97.8) EL5_ORYSA E3 ubiquitin-protein ligase EL5 (EC 6.3.2.-) - Oryza sativa (Rice)weakly similar to ( 175) loc_os01g11520 12001.m07769 protein RING-H2 finger protein ATL5I, putative, expressed no original description	-2.1949	1.02785
29.5.11.4.2	protein.degradation.ubiquitin.E3.RING	ak353806	weakly similar to ( 187) AT3G05200 | Symbols: ATL6 | ATL6; protein binding / zinc ion binding | chr3:1477377-1478573 FORWARDvery weakly similar to (83.2) EL5_ORYSA E3 ubiquitin-protein ligase EL5 (EC 6.3.2.-) - Oryza sativa (Rice)moderately similar to ( 292) loc_os09g29310 12009.m06082 protein RING/C3HC4/PHD zinc finger-like protein, putative, expressed no original description	-1.21793	0.850285
29.5.11.4.2	protein.degradation.ubiquitin.E3.RING	ak360626	weakly similar to ( 140) AT5G27420 | Symbols: | zinc finger (C3HC4-type RING finger) family protein | chr5:9684119-9685225 FORWARDvery weakly similar to (88.2) EL5_ORYSA E3 ubiquitin-protein ligase EL5 (EC 6.3.2.-) - Oryza sativa (Rice)moderately similar to ( 313) loc_os06g11450 12006.m05862 protein RING-H2 finger protein ATL3B precursor, putative, expressed no original description	-1.21703	0.544152
29.5.11.4.2	protein.degradation.ubiquitin.E3.RING	ak365049	highly similar to ( 549) AT5G14420 | Symbols: RGLG2 | RGLG2 (RING domain Ligase2); ubiquitin-protein ligase | chr5:4648355-4650563 REVERSEhighly similar to ( 704) loc_os01g68060 12001.m12910 protein copine-6, putative, expressed no original description	-1.072	0.365094
29.5.11.4.2	protein.degradation.ubiquitin.E3.RING	mloc_19130.1	moderately similar to ( 217) AT3G53690 | Symbols: | zinc finger (C3HC4-type RING finger) family protein | chr3:19898997-19900044 REVERSEmoderately similar to ( 298) loc_os09g25200 12009.m05672 protein ubiquitin-protein ligase/ zinc ion binding protein, putative no original description	-1.83118	0.0568464
29.5.11.4.2	protein.degradation.ubiquitin.E3.RING	ak353688	moderately similar to ( 261) AT5G44280 | Symbols: ATRING1A, RING1A | RING1A (RING 1A); protein binding / zinc ion binding | chr5:17836115-17839114 REVERSEhighly similar to ( 509) loc_os05g41800 12005.m08354 protein ribosomal protein L11 methyltransferase containing protein, expressed no original description	-0.37326	0.387699
29.5.11.4.2	protein.degradation.ubiquitin.E3.RING	mloc_51041.2	weakly similar to ( 150) loc_os05g39260 12005.m08105 protein RING-H2 finger protein ATL3C, putative, expressed no original description	-1.29728	0.803828
29.5.11.4.2	protein.degradation.ubiquitin.E3.RING	mloc_66488.1	moderately similar to ( 206) AT1G19310 | Symbols: | zinc finger (C3HC4-type RING finger) family protein | chr1:6676424-6677104 REVERSEmoderately similar to ( 314) loc_os03g47500 12003.m35348 protein RING finger protein 5, putative, expressed no original description	-0.555186	0.511122
29.5.11.4.2	protein.degradation.ubiquitin.E3.RING	mloc_23887.1	very weakly similar to (85.5) AT3G16720 | Symbols: ATL2 | ATL2; protein binding / zinc ion binding | chr3:5692880-5693794 FORWARDvery weakly similar to (85.9) EL5_ORYSA E3 ubiquitin-protein ligase EL5 (EC 6.3.2.-) - Oryza sativa (Rice)weakly similar to ( 149) loc_os01g20910 12001.m08575 protein RING-H2 finger protein ATL2L, putative, expressed no original description	-3.29087	1.92063
29.5.11.4.2	protein.degradation.ubiquitin.E3.RING	ak356262	weakly similar to ( 103) AT3G60220 | Symbols: ATL4 | ATL4; protein binding / zinc ion binding | chr3:22254790-22255794 REVERSEmoderately similar to ( 292) loc_os02g46340 12002.m09671 protein RING-H2 finger protein ATL3J, putative, expressed no original description	-1.8878	1.1432
29.5.11.4.2	protein.degradation.ubiquitin.E3.RING	mloc_36739.2	very weakly similar to (89.0) AT5G04460 | Symbols: | protein binding / zinc ion binding | chr5:1260009-1263695 FORWARDhighly similar to ( 550) loc_os07g31650 12007.m07433 protein expressed protein no original description	-1.13838	0.62183
29.5.11.4.2	protein.degradation.ubiquitin.E3.RING	ak375669	weakly similar to ( 188) AT5G66160 | Symbols: ATRMR1, RMR1 | JR700; peptidase/ protein binding / zinc ion binding | chr5:26445198-26446878 FORWARDweakly similar to ( 177) loc_os08g01360 12008.m26549 protein RING finger protein 13, putative, expressed no original description	-0.490953	0.363503
29.5.11.4.2	protein.degradation.ubiquitin.E3.RING	ak248493.1	weakly similar to ( 119) loc_os10g39450 12010.m06715 protein ring finger protein, putative, expressed no original description	-0.986747	0.508722
29.5.11.4.2	protein.degradation.ubiquitin.E3.RING	ak364206	highly similar to ( 611) AT1G05890 | Symbols: | zinc finger protein-related | chr1:1779631-1784166 FORWARDhighly similar to ( 730) loc_os08g42740 12008.m26855 protein protein ariadne-1, putative, expressed no original description	-0.385502	0.172309
29.5.11.4.2	protein.degradation.ubiquitin.E3.RING	mloc_74646.1	moderately similar to ( 263) AT5G37490 | Symbols: | U-box domain-containing protein | chr5:14887744-14889051 FORWARDweakly similar to ( 104) SPL11_ORYSA Spotted leaf protein 11 (Spotted leaf11) (Cell death-related protein SPL11) - Oryza sativa (Rice)highly similar to ( 564) loc_os02g50460 12002.m10080 protein immediate-early fungal elicitor protein CMPG1, putative, expressed no original descripti…	-2.52568	0.927768
29.5.11.4.2	protein.degradation.ubiquitin.E3.RING	mloc_2875.1	moderately similar to ( 379) AT4G32600 | Symbols: | zinc finger (C3HC4-type RING finger) family protein | chr4:15724010-15725737 FORWARDhighly similar to ( 564) loc_os01g08340 12001.m07459 protein protein binding protein, putative, expressed no original description	-0.7096	0.735027
29.5.11.4.2	protein.degradation.ubiquitin.E3.RING	mloc_5208.1	moderately similar to ( 208) AT2G35930 | Symbols: PUB23 | PUB23 (PLANT U-BOX 23); ubiquitin-protein ligase | chr2:15083101-15084336 REVERSEvery weakly similar to (97.4) SPL11_ORYSA Spotted leaf protein 11 (Spotted leaf11) (Cell death-related protein SPL11) - Oryza sativa (Rice)moderately similar to ( 434) loc_os12g06410 12012.m04631 protein ubiquitin-protein ligase, putative, expressed no origina…	-0.986073	0.727202
29.5.11.4.2	protein.degradation.ubiquitin.E3.RING	ak370916	very weakly similar to (97.4) AT3G61460 | Symbols: BRH1 | BRH1 (BRASSINOSTEROID-RESPONSIVE RING-H2); protein binding / zinc ion binding | chr3:22741701-22742213 REVERSEweakly similar to ( 198) loc_os04g49000 12004.m09835 protein RING zinc finger protein-like, putative, expressed no original description	-1.15038	0.856528
29.5.11.4.3.2	protein.degradation.ubiquitin.E3.SCF.FBOX	ak367107	moderately similar to ( 362) AT1G47056 | Symbols: VFB1 | VFB1 (VIER F-BOX PROTEINE 1); ubiquitin-protein ligase | chr1:17276103-17277659 REVERSEmoderately similar to ( 330) loc_os04g42670 12004.m09232 protein cyclin-like F-box, putative, expressed no original description	-0.744605	0.586001
29.5.11.4.3.2	protein.degradation.ubiquitin.E3.SCF.FBOX	ak369185	weakly similar to ( 168) AT4G05460 | Symbols: | F-box family protein (FBL20) | chr4:2761106-2762400 REVERSEmoderately similar to ( 399) loc_os02g21260 12002.m07366 protein ubiquitin-protein ligase, putative, expressed no original description	-0.427877	0.304793
29.5.11.4.3.2	protein.degradation.ubiquitin.E3.SCF.FBOX	mloc_18585.1	moderately similar to ( 265) loc_os07g02760 12007.m28946 protein F-box domain containing protein, expressed no original description	-0.987179	0.675801
29.5.11.4.3.2	protein.degradation.ubiquitin.E3.SCF.FBOX	mloc_69879.2	moderately similar to ( 450) AT2G17020 | Symbols: | F-box family protein (FBL10) | chr2:7396559-7398787 REVERSEhighly similar to ( 788) loc_os03g04270 12003.m05958 protein Leucine Rich Repeat family protein, expressed no original description	-0.688306	0.963866
29.5.11.4.3.2	protein.degradation.ubiquitin.E3.SCF.FBOX	mloc_78189.2	weakly similar to ( 120) loc_os07g02770 12007.m04749 protein F-box domain containing protein, expressed no original description	-0.406154	0.79959
29.5.11.4.3.2	protein.degradation.ubiquitin.E3.SCF.FBOX	mloc_69747.1	moderately similar to ( 239) loc_os07g35050 12007.m07761 protein F-box domain containing protein, expressed no original description	-0.175473	0.0170145
29.5.11.4.4	protein.degradation.ubiquitin.E3.APC	mloc_60706.2	weakly similar to ( 200) AT5G05560 | Symbols: EMB2771 | EMB2771 (EMBRYO DEFECTIVE 2771); ubiquitin-protein ligase | chr5:1641452-1654685 FORWARD no original description	-1.10737	0.870614
29.5.11.4.4	protein.degradation.ubiquitin.E3.APC	mloc_38598.1	weakly similar to ( 150) AT2G04660 | Symbols: APC2 | APC2; ubiquitin protein ligase binding / ubiquitin-protein ligase | chr2:1624933-1629039 FORWARDmoderately similar to ( 201) loc_os04g40830 12004.m35345 protein APC2, putative, expressed no original description	-0.703493	0.35933
29.5.11.4.5.2	protein.degradation.ubiquitin.E3.BTB/POZ Cullin3.BTB/POZ	mloc_36638.1	moderately similar to ( 223) AT3G06190 | Symbols: ATBPM2, BPM2 | BPM2 (BTB-POZ AND MATH DOMAIN 2); protein binding | chr3:1874577-1876575 REVERSEmoderately similar to ( 333) loc_os08g03470 12008.m04490 protein snRNP protein, putative, expressed no original description	-0.536893	0.559366
29.5.11.5	protein.degradation.ubiquitin.ubiquitin protease	mloc_75364.2	weakly similar to ( 106) AT5G57990 | Symbols: UBP23 | UBP23 (UBIQUITIN-SPECIFIC PROTEASE 23); ubiquitin thiolesterase/ ubiquitin-specific protease | chr5:23470218-23473997 REVERSEhighly similar to ( 531) loc_os06g08530 12006.m31849 protein ubiquitin-specific protease 23, putative, expressed no original description	-0.555314	0.305515
29.5.11.20	protein.degradation.ubiquitin.proteasom	mloc_76875.1	moderately similar to ( 340) AT1G56450 | Symbols: PBG1 | PBG1; peptidase/ threonine-type endopeptidase | chr1:21141970-21144186 FORWARDmoderately similar to ( 416) loc_os09g33986 12009.m22255 protein proteasome subunit beta type 4 precursor, putative, expressed no original description	-0.350379	0.28412
29.5.11.20	protein.degradation.ubiquitin.proteasom	ak375735	highly similar to ( 505) AT2G19560 | Symbols: EER5 | EER5 (ENHANCED ETHYLENE RESPONSE 5) | chr2:8465924-8469069 REVERSEhighly similar to ( 681) loc_os09g21760 12009.m05383 protein CSN12-like protein, putative, expressed no original description	-0.354643	0.39386
29.5.11.20	protein.degradation.ubiquitin.proteasom	ak248721.1	moderately similar to ( 411) AT2G27020 | Symbols: PAG1 | PAG1; endopeptidase/ peptidase/ threonine-type endopeptidase | chr2:11528515-11530858 REVERSEmoderately similar to ( 437) PSA3_ORYSA Proteasome subunit alpha type 3 (EC 3.4.25.1) (20S proteasome alpha subunit G) (20S proteasome subunit alpha-7) - Oryza sativa (Rice)moderately similar to ( 448) loc_os05g41180 12005.m08293 protein proteasome …	-0.284408	0.228077
29.5.11.20	protein.degradation.ubiquitin.proteasom	mloc_10465.1	weakly similar to ( 142) AT1G67250 | Symbols: | proteasome maturation factor UMP1 family protein | chr1:25163808-25164967 REVERSEmoderately similar to ( 248) loc_os02g55640 12002.m10589 protein proteasome maturation factor UMP1 family protein, expressed no original description	-0.328087	0.274728
29.6	protein.folding	mloc_57369.1	highly similar to ( 899) AT5G26360 | Symbols: | chaperonin, putative | chr5:9255561-9258891 REVERSEmoderately similar to ( 267) TCPE2_AVESA T-complex protein 1 subunit epsilon (TCP-1-epsilon) (CCT-epsilon) (TCP-K36) - Avena sativa (Oat)highly similar to ( 951) loc_os06g34690 12006.m08006 protein T-complex protein 1 subunit gamma, putative, expressed no original description	-0.52892	0.163605
29.6	protein.folding	ak372012	moderately similar to ( 275) AT1G01230 | Symbols: | ORMDL family protein | chr1:97620-99046 FORWARDmoderately similar to ( 303) loc_os02g45180 12002.m09557 protein ORM1-like protein 2, putative, expressed no original description	-0.497574	0.444675
29.6	protein.folding	mloc_62859.1	highly similar to ( 894) AT3G20050 | Symbols: ATTCP-1 | ATTCP-1; ATP binding / protein binding / unfolded protein binding | chr3:6998544-7002266 REVERSEmoderately similar to ( 248) TCPE1_AVESA T-complex protein 1 subunit epsilon (TCP-1-epsilon) (CCT-epsilon) (TCP-K19) - Avena sativa (Oat)highly similar to ( 957) loc_os04g46620 12004.m09610 protein T-complex protein 1 subunit alpha, putative, expr…	-0.531773	0.279848
29.6	protein.folding	ak355026	weakly similar to ( 145) AT3G60210 | Symbols: | chloroplast chaperonin 10, putative | chr3:22251443-22252709 REVERSEweakly similar to ( 169) loc_os10g41710 12010.m06930 protein CHL-CPN10, putative, expressed no original description	-0.0320287	0.566656
29.6	protein.folding	ak251829.1	highly similar to ( 898) AT1G24510 | Symbols: | T-complex protein 1 epsilon subunit, putative / TCP-1-epsilon, putative / chaperonin, putative | chr1:8685504-8687660 REVERSEhighly similar to ( 996) TCPE2_AVESA T-complex protein 1 subunit epsilon (TCP-1-epsilon) (CCT-epsilon) (TCP-K36) - Avena sativa (Oat)highly similar to ( 932) loc_os06g36700 12006.m08205 protein T-complex protein 1 subunit epsi…	-0.454475	0.391571
29.6	protein.folding	mloc_56130.1	highly similar to ( 858) AT3G11830 | Symbols: | chaperonin, putative | chr3:3732734-3736156 FORWARDmoderately similar to ( 251) TCPE1_AVESA T-complex protein 1 subunit epsilon (TCP-1-epsilon) (CCT-epsilon) (TCP-K19) - Avena sativa (Oat)highly similar to ( 898) loc_os06g47320 12006.m09258 protein T-complex protein 1 subunit eta, putative, expressed no original description	-0.602612	0.396259
29.6	protein.folding	ak377032	moderately similar to ( 263) AT4G26780 | Symbols: AR192 | AR192; adenyl-nucleotide exchange factor/ chaperone binding / protein binding / protein homodimerization | chr4:13485066-13486560 REVERSEmoderately similar to ( 359) loc_os09g11250 12009.m04388 protein grpE protein homolog, mitochondrial precursor, putative, expressed no original description	-0.230841	0.211448
29.6	protein.folding	mloc_66031.1	highly similar to ( 928) AT3G23990 | Symbols: HSP60, HSP60-3B | HSP60 (HEAT SHOCK PROTEIN 60); ATP binding | chr3:8669013-8672278 FORWARDhighly similar to ( 979) CH61_MAIZE Chaperonin CPN60-1, mitochondrial precursor (HSP60-1) - Zea mays (Maize)highly similar to ( 986) loc_os10g32550 12010.m06092 protein chaperonin CPN60-1, mitochondrial precursor, putative, expressed no original description	-0.189197	0.717815
29.6	protein.folding	ak374404	highly similar to ( 934) AT3G23990 | Symbols: HSP60, HSP60-3B | HSP60 (HEAT SHOCK PROTEIN 60); ATP binding | chr3:8669013-8672278 FORWARDhighly similar to (1000) CH61_MAIZE Chaperonin CPN60-1, mitochondrial precursor (HSP60-1) - Zea mays (Maize)nearly identical (1004) loc_os10g32550 12010.m06092 protein chaperonin CPN60-1, mitochondrial precursor, putative, expressed no original description	-1.35808	1.0162
29.6	protein.folding	mloc_74122.3	weakly similar to ( 129) AT2G30410 | Symbols: KIS, TFCA | KIS (KIESEL); unfolded protein binding | chr2:12959812-12960552 FORWARDweakly similar to ( 142) loc_os02g57150 12002.m10737 protein tubulin-specific chaperone A, putative, expressed no original description	-0.210993	0.257556
29.6	protein.folding	ak362278	highly similar to ( 900) AT1G24510 | Symbols: | T-complex protein 1 epsilon subunit, putative / TCP-1-epsilon, putative / chaperonin, putative | chr1:8685504-8687660 REVERSEhighly similar to ( 998) TCPE2_AVESA T-complex protein 1 subunit epsilon (TCP-1-epsilon) (CCT-epsilon) (TCP-K36) - Avena sativa (Oat)highly similar to ( 934) loc_os06g36700 12006.m08205 protein T-complex protein 1 subunit epsi…	-0.403042	0.331989
29.6	protein.folding	mloc_63773.1	highly similar to ( 908) AT5G20890 | Symbols: | chaperonin, putative | chr5:7087020-7089906 REVERSEmoderately similar to ( 305) TCPE1_AVESA T-complex protein 1 subunit epsilon (TCP-1-epsilon) (CCT-epsilon) (TCP-K19) - Avena sativa (Oat)highly similar to ( 968) loc_os03g42220 12003.m35316 protein T-complex protein 1 subunit beta, putative, expressed no original description	-0.506104	0.257112
29.6	protein.folding	ak365974	moderately similar to ( 273) AT1G01230 | Symbols: | ORMDL family protein | chr1:97620-99046 FORWARDmoderately similar to ( 302) loc_os02g45180 12002.m09557 protein ORM1-like protein 2, putative, expressed no original description	-0.599976	0.320091
29.7	protein.glycosylation	mloc_5270.2	moderately similar to ( 261) AT5G57500 | Symbols: | transferase, transferring glycosyl groups | chr5:23286406-23287525 REVERSEmoderately similar to ( 450) loc_os02g54370 12002.m10466 protein hypro1, putative, expressed no original description	-1.75606	0.642476
29.7	protein.glycosylation	mloc_39786.1	moderately similar to ( 236) AT5G57500 | Symbols: | transferase, transferring glycosyl groups | chr5:23286406-23287525 REVERSEmoderately similar to ( 414) loc_os09g26310 12009.m05783 protein hypro1, putative, expressed no original description	-2.02267	1.11824
29.7	protein.glycosylation	ak248762.1	highly similar to ( 616) AT4G38240 | Symbols: CGL1, CGL, GNTI | CGL1 (COMPLEX GLYCAN LESS 1); alpha-1,3-mannosylglycoprotein 2-beta-N-acetylglucosaminyltransferase/ protein N-acetylglucosaminyltransferase/ transferase, transferring glycosyl groups | chr4:17932006-17935209 REVERSEhighly similar to ( 788) loc_os02g58590 12002.m100746 protein N-acetylglucosaminyltransferase I, putative, expressed no…	-0.498518	0.30192
29.7	protein.glycosylation	ak361468	highly similar to ( 546) AT3G57220 | Symbols: | UDP-GlcNAc:dolichol phosphate N-acetylglucosamine-1-phosphate transferase, putative | chr3:21174516-21176904 FORWARDhighly similar to ( 668) loc_os07g46640 12007.m08881 protein UDP-N-acetylglucosamine--dolichyl-phosphate N-acetylglucosaminephosphotransferase, putative, expressed no original description	-0.441307	0.483394
29.7.4	protein.glycosylation.UDP-glucose glycoprotein glucosyltransferase	mloc_56389.3	nearly identical (1301) AT1G71220 | Symbols: EBS1 | EBS1 (EMS-mutagenized bri1 suppressor 1); UDP-glucose:glycoprotein glucosyltransferase/ transferase, transferring glycosyl groups / transferase, transferring hexosyl groups | chr1:26841664-26851730 FORWARDnearly identical (1196) loc_os02g44510 12002.m77741 protein UDP-glucose glycoprotein glucosyltransferase 1 precursor, putative, expressed no o…	-0.366254	0.334907
29.8	protein.assembly and cofactor ligation	ak364131	moderately similar to ( 383) AT5G54290 | Symbols: | cytochrome c biogenesis protein family | chr5:22051097-22053923 FORWARDmoderately similar to ( 437) loc_os11g04500 12011.m04648 protein expressed protein no original description	-0.634297	0.512624
29.8	protein.assembly and cofactor ligation	mloc_52167.2	moderately similar to ( 201) AT4G01940 | Symbols: NFU1, AtCNFU1 | NFU1; structural molecule | chr4:842265-843388 REVERSEmoderately similar to ( 259) loc_os03g20010 12003.m07414 protein NFU3, putative, expressed no original description	-0.455896	0.344585
29.8	protein.assembly and cofactor ligation	ak357772	moderately similar to ( 288) AT4G37200 | Symbols: HCF164 | HCF164; oxidoreductase, acting on sulfur group of donors, disulfide as acceptor | chr4:17509836-17511230 REVERSEmoderately similar to ( 357) loc_os03g55820 12003.m10493 protein thiol disulfide interchange protein txlA, putative, expressed no original description	-0.532309	0.41344
29.8	protein.assembly and cofactor ligation	ak368377	moderately similar to ( 288) AT4G37200 | Symbols: HCF164 | HCF164; oxidoreductase, acting on sulfur group of donors, disulfide as acceptor | chr4:17509836-17511230 REVERSEmoderately similar to ( 357) loc_os03g55820 12003.m10493 protein thiol disulfide interchange protein txlA, putative, expressed no original description	-0.59544	0.413153
30.1	signalling.in sugar and nutrient physiology	mloc_75223.1	moderately similar to ( 224) loc_os08g41470 12008.m62027 protein expressed protein no original description	-1.13536	0.332561
30.1	signalling.in sugar and nutrient physiology	mloc_39963.1	weakly similar to ( 187) AT2G29110 | Symbols: ATGLR2.8, GLR2.8 | ATGLR2.8; intracellular ligand-gated ion channel | chr2:12506880-12510552 REVERSEweakly similar to ( 120) GLR31_ORYSA Glutamate receptor 3.1 precursor (Ligand-gated ion channel 3.1) - Oryza sativa (Rice)moderately similar to ( 355) loc_os02g54640 12002.m10493 protein glutamate receptor 2.9 precursor, putative, expressed no original …	-3.10785	1.19201
30.1	signalling.in sugar and nutrient physiology	ak367236	highly similar to ( 636) AT2G29110 | Symbols: ATGLR2.8, GLR2.8 | ATGLR2.8; intracellular ligand-gated ion channel | chr2:12506880-12510552 REVERSEmoderately similar to ( 451) GLR31_ORYSA Glutamate receptor 3.1 precursor (Ligand-gated ion channel 3.1) - Oryza sativa (Rice)nearly identical (1132) loc_os02g54640 12002.m10493 protein glutamate receptor 2.9 precursor, putative, expressed no original d…	-1.68745	0.0497434
30.1	signalling.in sugar and nutrient physiology	ak369617	highly similar to ( 554) AT2G29120 | Symbols: ATGLR2.7, GLR2.7 | ATGLR2.7; intracellular ligand-gated ion channel | chr2:12511479-12515893 REVERSEmoderately similar to ( 365) GLR31_ORYSA Glutamate receptor 3.1 precursor (Ligand-gated ion channel 3.1) - Oryza sativa (Rice)nearly identical (1026) loc_os09g26144 12009.m05766 protein glutamate receptor 2.8 precursor, putative, expressed no original d…	-1.76513	0.987605
30.1	signalling.in sugar and nutrient physiology	ak360490	weakly similar to ( 187) AT2G29110 | Symbols: ATGLR2.8, GLR2.8 | ATGLR2.8; intracellular ligand-gated ion channel | chr2:12506880-12510552 REVERSEweakly similar to ( 169) GLR31_ORYSA Glutamate receptor 3.1 precursor (Ligand-gated ion channel 3.1) - Oryza sativa (Rice)moderately similar to ( 382) loc_os06g08900 12006.m05609 protein glutamate receptor 2.6 precursor, putative, expressed no original …	-2.74338	1.71312
30.1	signalling.in sugar and nutrient physiology	ak360490	weakly similar to ( 187) AT2G29110 | Symbols: ATGLR2.8, GLR2.8 | ATGLR2.8; intracellular ligand-gated ion channel | chr2:12506880-12510552 REVERSEweakly similar to ( 169) GLR31_ORYSA Glutamate receptor 3.1 precursor (Ligand-gated ion channel 3.1) - Oryza sativa (Rice)moderately similar to ( 382) loc_os06g08900 12006.m05609 protein glutamate receptor 2.6 precursor, putative, expressed no original …	-2.74338	1.71312
30.2.3	signalling.receptor kinases.leucine rich repeat III	ak354430	moderately similar to ( 458) AT3G17840 | Symbols: RLK902 | RLK902; ATP binding / kinase/ protein serine/threonine kinase | chr3:6106092-6108430 FORWARDweakly similar to ( 144) PSKR_DAUCA Phytosulfokine receptor precursor (EC 2.7.11.1) (Phytosulfokine LRR receptor kinase) - Daucus carota (Carrot)highly similar to ( 736) loc_os09g23570 12009.m05514 protein receptor kinase, putative, expressed no or…	-1.1561	0.819646
30.2.11	signalling.receptor kinases.leucine rich repeat XI	mloc_12619.1	moderately similar to ( 275) AT5G21090 | Symbols: | leucine-rich repeat protein, putative | chr5:7164758-7166904 FORWARDweakly similar to ( 105) RPK1_IPONI Receptor-like protein kinase precursor (EC 2.7.11.1) - Ipomoea nil (Japanese morning glory) (Pharbitis nil)moderately similar to ( 366) loc_os03g32580 12003.m08500 protein BRASSINOSTEROID INSENSITIVE 1-associated receptor kinase 1 precursor, p…	-0.724488	0.445402
30.2.11	signalling.receptor kinases.leucine rich repeat XI	mloc_56710.3	moderately similar to ( 419) AT5G25930 | Symbols: | leucine-rich repeat family protein / protein kinase family protein | chr5:9050880-9053978 FORWARDmoderately similar to ( 297) PSKR_DAUCA Phytosulfokine receptor precursor (EC 2.7.11.1) (Phytosulfokine LRR receptor kinase) - Daucus carota (Carrot)highly similar to ( 614) loc_os06g36320 12006.m08169 protein receptor-like protein kinase 5 precursor…	-1.82867	0.810202
30.2.11	signalling.receptor kinases.leucine rich repeat XI	ak370749	highly similar to ( 650) AT3G47570 | Symbols: | leucine-rich repeat transmembrane protein kinase, putative | chr3:17527611-17530748 FORWARDmoderately similar to ( 448) RPK1_IPONI Receptor-like protein kinase precursor (EC 2.7.11.1) - Ipomoea nil (Japanese morning glory) (Pharbitis nil)nearly identical (1325) loc_os08g24310 12008.m06450 protein receptor-like protein kinase precursor, putative, exp…	-1.53363	1.099
30.2.11	signalling.receptor kinases.leucine rich repeat XI	mloc_60385.1	highly similar to ( 744) AT1G34420 | Symbols: | leucine-rich repeat family protein / protein kinase family protein | chr1:12584587-12587570 FORWARDmoderately similar to ( 323) RPK1_IPONI Receptor-like protein kinase precursor (EC 2.7.11.1) - Ipomoea nil (Japanese morning glory) (Pharbitis nil)nearly identical (1176) loc_os12g08180 12012.m04805 protein receptor-like protein kinase precursor, putat…	-0.904669	0.411709
30.2.11	signalling.receptor kinases.leucine rich repeat XI	ak367109	highly similar to ( 550) AT5G25930 | Symbols: | leucine-rich repeat family protein / protein kinase family protein | chr5:9050880-9053978 FORWARDmoderately similar to ( 268) PSKR_DAUCA Phytosulfokine receptor precursor (EC 2.7.11.1) (Phytosulfokine LRR receptor kinase) - Daucus carota (Carrot)nearly identical (1028) loc_os01g53920 12001.m42717 protein receptor-like protein kinase 5 precursor, put…	-2.44849	0.995568
30.2.11	signalling.receptor kinases.leucine rich repeat XI	ak248596.1	moderately similar to ( 436) AT2G34930 | Symbols: | disease resistance family protein | chr2:14737169-14739886 REVERSEweakly similar to ( 186) RPK1_IPONI Receptor-like protein kinase precursor (EC 2.7.11.1) - Ipomoea nil (Japanese morning glory) (Pharbitis nil)highly similar to ( 703) loc_os01g41770 12001.m10445 protein expressed protein no original description	-2.52894	0.996391
30.2.11	signalling.receptor kinases.leucine rich repeat XI	mloc_64475.1	moderately similar to ( 402) AT1G47890 | Symbols: AtRLP7 | AtRLP7 (Receptor Like Protein 7); kinase/ protein binding | chr1:17643976-17647035 FORWARDweakly similar to ( 195) RPK1_IPONI Receptor-like protein kinase precursor (EC 2.7.11.1) - Ipomoea nil (Japanese morning glory) (Pharbitis nil)nearly identical (1137) loc_os01g06730 12001.m07303 protein verticillium wilt disease resistance protein, p…	-2.58733	1.40112
30.2.11	signalling.receptor kinases.leucine rich repeat XI	ak355931	highly similar to ( 565) AT3G47090 | Symbols: | leucine-rich repeat transmembrane protein kinase, putative | chr3:17341512-17344645 REVERSEmoderately similar to ( 358) PSKR_DAUCA Phytosulfokine receptor precursor (EC 2.7.11.1) (Phytosulfokine LRR receptor kinase) - Daucus carota (Carrot)highly similar to ( 924) loc_os02g40180 12002.m09104 protein receptor-like protein kinase precursor, putative, …	-1.03815	0.676628
30.2.11	signalling.receptor kinases.leucine rich repeat XI	mloc_12762.1	moderately similar to ( 431) AT2G34930 | Symbols: | disease resistance family protein | chr2:14737169-14739886 REVERSEmoderately similar to ( 232) RPK1_IPONI Receptor-like protein kinase precursor (EC 2.7.11.1) - Ipomoea nil (Japanese morning glory) (Pharbitis nil)highly similar to ( 812) loc_os11g35410 12011.m07393 protein expressed protein no original description	-0.917147	0.460022
30.2.11	signalling.receptor kinases.leucine rich repeat XI	mloc_19405.1	highly similar to ( 664) AT5G48380 | Symbols: | leucine-rich repeat family protein / protein kinase family protein | chr5:19604584-19606532 REVERSEmoderately similar to ( 292) PSKR_DAUCA Phytosulfokine receptor precursor (EC 2.7.11.1) (Phytosulfokine LRR receptor kinase) - Daucus carota (Carrot)highly similar to ( 964) loc_os05g34270 12005.m07658 protein BRASSINOSTEROID INSENSITIVE 1-associated r…	-0.854098	0.363821
30.2.11	signalling.receptor kinases.leucine rich repeat XI	ak363693	weakly similar to ( 175) AT2G34930 | Symbols: | disease resistance family protein | chr2:14737169-14739886 REVERSEweakly similar to ( 121) PSKR_DAUCA Phytosulfokine receptor precursor (EC 2.7.11.1) (Phytosulfokine LRR receptor kinase) - Daucus carota (Carrot)highly similar to ( 508) loc_os10g33140 12010.m06146 protein hcrVf2 protein, putative, expressed no original description	-0.397843	0.524682
30.2.11	signalling.receptor kinases.leucine rich repeat XI	mloc_12807.2	highly similar to ( 793) AT1G35710 | Symbols: | leucine-rich repeat transmembrane protein kinase, putative | chr1:13220940-13224386 FORWARDhighly similar to ( 535) RPK1_IPONI Receptor-like protein kinase precursor (EC 2.7.11.1) - Ipomoea nil (Japanese morning glory) (Pharbitis nil)highly similar to ( 857) loc_os02g34790 12002.m08568 protein receptor-like protein kinase 5 precursor, putative, expr…	-0.576049	0.439827
30.2.11	signalling.receptor kinases.leucine rich repeat XI	mloc_70200.1	moderately similar to ( 387) AT4G20140 | Symbols: GSO1 | GSO1 (GASSHO1); ATP binding / protein binding / protein kinase/ protein serine/threonine kinase/ protein tyrosine kinase | chr4:10884220-10888045 FORWARDmoderately similar to ( 337) RPK1_IPONI Receptor-like protein kinase precursor (EC 2.7.11.1) - Ipomoea nil (Japanese morning glory) (Pharbitis nil)highly similar to ( 676) loc_os01g12790 12…	-1.69853	1.29531
30.2.17	signalling.receptor kinases.DUF 26	ak363516	highly similar to ( 819) AT5G10290 | Symbols: | leucine-rich repeat family protein / protein kinase family protein | chr5:3235462-3238171 REVERSEmoderately similar to ( 258) PSKR_DAUCA Phytosulfokine receptor precursor (EC 2.7.11.1) (Phytosulfokine LRR receptor kinase) - Daucus carota (Carrot)nearly identical (1015) loc_os03g49620 12003.m35380 protein BRASSINOSTEROID INSENSITIVE 1-associated rece…	-0.15899	0.40237
30.2.17	signalling.receptor kinases.DUF 26	ak355239	moderately similar to ( 390) AT5G10530 | Symbols: | lectin protein kinase, putative | chr5:3324978-3326933 REVERSEweakly similar to ( 179) NORK_PEA Nodulation receptor kinase precursor (EC 2.7.11.1) - Pisum sativum (Garden pea)highly similar to ( 611) loc_os09g16540 12009.m04914 protein protein kinase, putative, expressed no original description	-3.00645	1.14403
30.2.17	signalling.receptor kinases.DUF 26	ak252462.1	moderately similar to ( 246) AT4G32300 | Symbols: SD2-5 | SD2-5 (S-DOMAIN-2 5); carbohydrate binding / kinase/ protein kinase | chr4:15599970-15602435 FORWARDweakly similar to ( 177) KPRO_MAIZE Putative receptor protein kinase ZmPK1 precursor (EC 2.7.11.1) - Zea mays (Maize)highly similar to ( 592) loc_os04g56110 12004.m35493 protein ATP binding protein, putative, expressed no original description	-3.0005	1.44319
30.2.17	signalling.receptor kinases.DUF 26	mloc_29026.1	weakly similar to ( 127) AT2G19130 | Symbols: | S-locus lectin protein kinase family protein | chr2:8293789-8296275 FORWARDweakly similar to ( 119) KPRO_MAIZE Putative receptor protein kinase ZmPK1 precursor (EC 2.7.11.1) - Zea mays (Maize)moderately similar to ( 224) loc_os06g13320 12006.m06047 protein S-domain receptor-like protein kinase, putative, expressed no original description	-2.34046	0.992336
30.2.17	signalling.receptor kinases.DUF 26	ak363955	moderately similar to ( 295) AT1G66910 | Symbols: | protein kinase, putative | chr1:24961634-24963941 REVERSEweakly similar to ( 180) KPRO_MAIZE Putative receptor protein kinase ZmPK1 precursor (EC 2.7.11.1) - Zea mays (Maize)highly similar to ( 710) loc_os01g02390 12001.m42838 protein TAK14, putative, expressed no original description	-1.68713	0.902866
30.2.17	signalling.receptor kinases.DUF 26	ak357681	very weakly similar to (97.1) AT4G23180 | Symbols: CRK10, RLK4 | CRK10 (CYSTEINE-RICH RLK10); ATP binding / kinase/ protein kinase/ protein serine/threonine kinase/ protein tyrosine kinase | chr4:12138171-12140780 FORWARDmoderately similar to ( 233) loc_os07g35310 12007.m079814 protein CRK10, putative, expressed no original description	-1.19353	0.787502
30.2.17	signalling.receptor kinases.DUF 26	ak360116	moderately similar to ( 328) AT4G00970 | Symbols: | protein kinase family protein | chr4:418437-421694 FORWARDmoderately similar to ( 213) NORK_MEDTR Nodulation receptor kinase precursor (EC 2.7.11.1) (Does not make infections protein 2) (Symbiosis receptor-like kinase) (MtSYMRK) - Medicago truncatula (Barrel medic)moderately similar to ( 335) loc_os02g48080 12002.m09842 protein serine/threonine-…	-1.50516	0.743581
30.2.17	signalling.receptor kinases.DUF 26	ak354150	moderately similar to ( 340) AT5G06740 | Symbols: | lectin protein kinase family protein | chr5:2084094-2086052 FORWARDweakly similar to ( 165) PSKR_DAUCA Phytosulfokine receptor precursor (EC 2.7.11.1) (Phytosulfokine LRR receptor kinase) - Daucus carota (Carrot)highly similar to ( 960) loc_os02g48210 12002.m09855 protein lectin-like protein kinase, putative, expressed no original description	-1.8398	0.759844
30.2.17	signalling.receptor kinases.DUF 26	mloc_39471.1	highly similar to ( 537) AT4G21390 | Symbols: B120 | B120; ATP binding / protein kinase/ protein serine/threonine kinase/ sugar binding | chr4:11394458-11397474 REVERSEmoderately similar to ( 249) KPRO_MAIZE Putative receptor protein kinase ZmPK1 precursor (EC 2.7.11.1) - Zea mays (Maize)highly similar to ( 854) loc_os01g57480 12001.m11899 protein serine/threonine-protein kinase receptor precurso…	-1.44101	0.804109
30.2.17	signalling.receptor kinases.DUF 26	mloc_58954.2	moderately similar to ( 373) AT5G10530 | Symbols: | lectin protein kinase, putative | chr5:3324978-3326933 REVERSEweakly similar to ( 170) NORK_PEA Nodulation receptor kinase precursor (EC 2.7.11.1) - Pisum sativum (Garden pea)highly similar to ( 578) loc_os09g16540 12009.m04914 protein protein kinase, putative, expressed no original description	-4.23854	1.4502
30.2.17	signalling.receptor kinases.DUF 26	mloc_14359.1	moderately similar to ( 289) AT4G21390 | Symbols: B120 | B120; ATP binding / protein kinase/ protein serine/threonine kinase/ sugar binding | chr4:11394458-11397474 REVERSEweakly similar to ( 182) NORK_MEDTR Nodulation receptor kinase precursor (EC 2.7.11.1) (Does not make infections protein 2) (Symbiosis receptor-like kinase) (MtSYMRK) - Medicago truncatula (Barrel medic)moderately similar to ( …	-1.54683	0.879074
30.2.17	signalling.receptor kinases.DUF 26	ak355364	moderately similar to ( 354) AT5G10530 | Symbols: | lectin protein kinase, putative | chr5:3324978-3326933 REVERSEweakly similar to ( 185) NORK_MEDTR Nodulation receptor kinase precursor (EC 2.7.11.1) (Does not make infections protein 2) (Symbiosis receptor-like kinase) (MtSYMRK) - Medicago truncatula (Barrel medic)moderately similar to ( 476) loc_os12g41540 12012.m07935 protein protein kinase, p…	-1.0023	0.835133
30.2.17	signalling.receptor kinases.DUF 26	mloc_68993.1	highly similar to ( 546) AT2G19130 | Symbols: | S-locus lectin protein kinase family protein | chr2:8293789-8296275 FORWARDmoderately similar to ( 278) KPRO_MAIZE Putative receptor protein kinase ZmPK1 precursor (EC 2.7.11.1) - Zea mays (Maize)highly similar to ( 981) loc_os04g01310 12004.m05451 protein serine/threonine-protein kinase receptor precursor, putative, expressed no original description	-1.36614	0.890747
30.2.17	signalling.receptor kinases.DUF 26	mloc_20825.1	weakly similar to ( 187) AT4G23180 | Symbols: CRK10, RLK4 | CRK10 (CYSTEINE-RICH RLK10); ATP binding / kinase/ protein kinase/ protein serine/threonine kinase/ protein tyrosine kinase | chr4:12138171-12140780 FORWARDvery weakly similar to (93.6) PSKR_DAUCA Phytosulfokine receptor precursor (EC 2.7.11.1) (Phytosulfokine LRR receptor kinase) - Daucus carota (Carrot)moderately similar to ( 426) loc_…	-0.432169	0.393093
30.2.17	signalling.receptor kinases.DUF 26	mloc_64164.1	moderately similar to ( 378) AT5G10530 | Symbols: | lectin protein kinase, putative | chr5:3324978-3326933 REVERSEweakly similar to ( 171) NORK_MEDTR Nodulation receptor kinase precursor (EC 2.7.11.1) (Does not make infections protein 2) (Symbiosis receptor-like kinase) (MtSYMRK) - Medicago truncatula (Barrel medic)highly similar to ( 587) loc_os09g16540 12009.m04914 protein protein kinase, putat…	-1.60401	0.877676
30.2.17	signalling.receptor kinases.DUF 26	mloc_56554.1	moderately similar to ( 328) AT4G00970 | Symbols: | protein kinase family protein | chr4:418437-421694 FORWARDmoderately similar to ( 213) NORK_MEDTR Nodulation receptor kinase precursor (EC 2.7.11.1) (Does not make infections protein 2) (Symbiosis receptor-like kinase) (MtSYMRK) - Medicago truncatula (Barrel medic)moderately similar to ( 335) loc_os02g48080 12002.m09842 protein serine/threonine-…	-1.13609	0.41716
30.2.17	signalling.receptor kinases.DUF 26	mloc_66502.1	moderately similar to ( 384) AT5G10530 | Symbols: | lectin protein kinase, putative | chr5:3324978-3326933 REVERSEweakly similar to ( 177) NORK_PEA Nodulation receptor kinase precursor (EC 2.7.11.1) - Pisum sativum (Garden pea)moderately similar to ( 456) loc_os08g03090 12008.m04452 protein protein kinase, putative no original description	-2.56849	0.812602
30.2.17	signalling.receptor kinases.DUF 26	mloc_56446.6	moderately similar to ( 384) AT4G03230 | Symbols: | ATP binding / kinase/ protein kinase/ protein serine/threonine kinase/ protein tyrosine kinase/ sugar binding | chr4:1419278-1422804 REVERSEmoderately similar to ( 215) PSKR_DAUCA Phytosulfokine receptor precursor (EC 2.7.11.1) (Phytosulfokine LRR receptor kinase) - Daucus carota (Carrot)highly similar to ( 585) loc_os01g26390 12001.m09090 prote…	-0.905053	0.338196
30.2.17	signalling.receptor kinases.DUF 26	ak367087	weakly similar to ( 194) AT4G23180 | Symbols: CRK10, RLK4 | CRK10 (CYSTEINE-RICH RLK10); ATP binding / kinase/ protein kinase/ protein serine/threonine kinase/ protein tyrosine kinase | chr4:12138171-12140780 FORWARDweakly similar to ( 101) PSKR_DAUCA Phytosulfokine receptor precursor (EC 2.7.11.1) (Phytosulfokine LRR receptor kinase) - Daucus carota (Carrot)moderately similar to ( 382) loc_os07g…	-1.24378	0.816135
30.2.17	signalling.receptor kinases.DUF 26	mloc_64218.2	moderately similar to ( 429) AT1G16670 | Symbols: | protein kinase family protein | chr1:5697846-5699492 FORWARDmoderately similar to ( 208) NORK_MEDTR Nodulation receptor kinase precursor (EC 2.7.11.1) (Does not make infections protein 2) (Symbiosis receptor-like kinase) (MtSYMRK) - Medicago truncatula (Barrel medic)highly similar to ( 546) loc_os04g52840 12004.m35461 protein serine/threonine-pr…	-0.702185	0.54052
30.2.17	signalling.receptor kinases.DUF 26	ak364424	highly similar to ( 825) AT1G56140 | Symbols: | leucine-rich repeat family protein / protein kinase family protein | chr1:21001708-21007725 REVERSEweakly similar to ( 184) PSKR_DAUCA Phytosulfokine receptor precursor (EC 2.7.11.1) (Phytosulfokine LRR receptor kinase) - Daucus carota (Carrot)nearly identical (1044) loc_os08g10310 12008.m26613 protein SHR5-receptor-like kinase, putative, expressed …	-1.0524	0.49436
30.2.17	signalling.receptor kinases.DUF 26	mloc_13320.1	highly similar to ( 629) AT2G19130 | Symbols: | S-locus lectin protein kinase family protein | chr2:8293789-8296275 FORWARDmoderately similar to ( 321) KPRO_MAIZE Putative receptor protein kinase ZmPK1 precursor (EC 2.7.11.1) - Zea mays (Maize)highly similar to ( 648) loc_os07g36780 12007.m07928 protein serine/threonine-protein kinase receptor precursor, putative, expressed no original description	-1.22782	1.40709
30.2.17	signalling.receptor kinases.DUF 26	ak371972	moderately similar to ( 350) AT4G21380 | Symbols: ARK3 | ARK3 (A. THALIANA RECEPTOR KINASE 3); kinase/ transmembrane receptor protein serine/threonine kinase | chr4:11389219-11393090 REVERSEmoderately similar to ( 232) SLSG3_BRAOL S-locus-specific glycoprotein S13 precursor (SLSG-13) (Fragment) - Brassica oleracea (Wild cabbage)highly similar to ( 740) loc_os07g36780 12007.m07928 protein serine/t…	-0.764883	0.609813
30.2.17	signalling.receptor kinases.DUF 26	ak364020	moderately similar to ( 374) AT5G60900 | Symbols: RLK1 | RLK1 (RECEPTOR-LIKE PROTEIN KINASE 1); ATP binding / carbohydrate binding / kinase/ protein kinase/ protein serine/threonine kinase/ protein tyrosine kinase/ sugar binding | chr5:24498467-24501494 REVERSEmoderately similar to ( 201) KPRO_MAIZE Putative receptor protein kinase ZmPK1 precursor (EC 2.7.11.1) - Zea mays (Maize)highly similar to…	-3.92699	1.34101
30.2.17	signalling.receptor kinases.DUF 26	ak360069	highly similar to ( 550) AT1G11330 | Symbols: | S-locus lectin protein kinase family protein | chr1:3810372-3813416 FORWARDmoderately similar to ( 221) SLSG3_BRAOL S-locus-specific glycoprotein S13 precursor (SLSG-13) (Fragment) - Brassica oleracea (Wild cabbage)highly similar to ( 786) loc_os07g36780 12007.m07928 protein serine/threonine-protein kinase receptor precursor, putative, expressed no …	-2.99104	1.26084
30.2.17	signalling.receptor kinases.DUF 26	mloc_22093.1	moderately similar to ( 205) AT5G65600 | Symbols: | legume lectin family protein / protein kinase family protein | chr5:26216126-26218153 REVERSEweakly similar to ( 134) PSKR_DAUCA Phytosulfokine receptor precursor (EC 2.7.11.1) (Phytosulfokine LRR receptor kinase) - Daucus carota (Carrot)moderately similar to ( 380) loc_os04g03579 12004.m05665 protein ATP binding protein, putative, expressed no …	-3.4707	1.14588
30.2.17	signalling.receptor kinases.DUF 26	ak366027	moderately similar to ( 362) AT1G66910 | Symbols: | protein kinase, putative | chr1:24961634-24963941 REVERSEmoderately similar to ( 206) KPRO_MAIZE Putative receptor protein kinase ZmPK1 precursor (EC 2.7.11.1) - Zea mays (Maize)highly similar to ( 717) loc_os01g04570 12001.m42597 protein Ser/Thr protein kinase, putative, expressed no original description	-1.94033	1.10835
30.2.17	signalling.receptor kinases.DUF 26	mloc_5745.4	moderately similar to ( 442) AT3G09010 | Symbols: | protein kinase family protein | chr3:2750285-2752086 FORWARDmoderately similar to ( 223) PSKR_DAUCA Phytosulfokine receptor precursor (EC 2.7.11.1) (Phytosulfokine LRR receptor kinase) - Daucus carota (Carrot)highly similar to ( 635) loc_os03g15770 12003.m101279 protein serine/threonine-protein kinase receptor precursor, putative, expressed no o…	-0.925008	0.368026
30.2.17	signalling.receptor kinases.DUF 26	ak361438	moderately similar to ( 251) AT1G34300 | Symbols: | lectin protein kinase family protein | chr1:12503450-12505939 FORWARDweakly similar to ( 175) KPRO_MAIZE Putative receptor protein kinase ZmPK1 precursor (EC 2.7.11.1) - Zea mays (Maize)highly similar to ( 580) loc_os06g13320 12006.m06047 protein S-domain receptor-like protein kinase, putative, expressed no original description	-3.19974	0.965872
30.2.17	signalling.receptor kinases.DUF 26	ak362486	moderately similar to ( 358) AT5G10530 | Symbols: | lectin protein kinase, putative | chr5:3324978-3326933 REVERSEweakly similar to ( 187) NORK_PEA Nodulation receptor kinase precursor (EC 2.7.11.1) - Pisum sativum (Garden pea)moderately similar to ( 484) loc_os12g41540 12012.m07935 protein protein kinase, putative, expressed no original description	-0.966106	0.189132
30.2.17	signalling.receptor kinases.DUF 26	ak369396	highly similar to ( 503) AT4G21380 | Symbols: ARK3 | ARK3 (A. THALIANA RECEPTOR KINASE 3); kinase/ transmembrane receptor protein serine/threonine kinase | chr4:11389219-11393090 REVERSEmoderately similar to ( 261) SLSG6_BRAOL S-locus-specific glycoprotein S6 precursor (SLSG-6) - Brassica oleracea (Wild cabbage)highly similar to ( 889) loc_os04g54180 12004.m10310 protein serine/threonine-protein …	-3.64708	1.04578
30.2.17	signalling.receptor kinases.DUF 26	mloc_15040.1	moderately similar to ( 360) AT5G10530 | Symbols: | lectin protein kinase, putative | chr5:3324978-3326933 REVERSEweakly similar to ( 157) NORK_MEDTR Nodulation receptor kinase precursor (EC 2.7.11.1) (Does not make infections protein 2) (Symbiosis receptor-like kinase) (MtSYMRK) - Medicago truncatula (Barrel medic)highly similar to ( 811) loc_os04g22120 12004.m07362 protein protein kinase, putat…	-2.43319	1.04284
30.2.17	signalling.receptor kinases.DUF 26	mloc_21679.1	highly similar to ( 518) AT2G19130 | Symbols: | S-locus lectin protein kinase family protein | chr2:8293789-8296275 FORWARDmoderately similar to ( 232) KPRO_MAIZE Putative receptor protein kinase ZmPK1 precursor (EC 2.7.11.1) - Zea mays (Maize)highly similar to ( 777) loc_os01g12290 12001.m07844 protein ATP binding protein, putative no original description	-1.20157	1.02702
30.2.17	signalling.receptor kinases.DUF 26	mloc_65678.5	highly similar to ( 963) AT1G56130 | Symbols: | leucine-rich repeat family protein / protein kinase family protein | chr1:20994931-21000887 REVERSEweakly similar to ( 199) PSKR_DAUCA Phytosulfokine receptor precursor (EC 2.7.11.1) (Phytosulfokine LRR receptor kinase) - Daucus carota (Carrot)nearly identical (1219) loc_os04g52600 12004.m10153 protein protein kinase domain containing protein, expre…	-0.64454	0.248906
30.2.17	signalling.receptor kinases.DUF 26	ak362417	moderately similar to ( 363) AT1G56130 | Symbols: | leucine-rich repeat family protein / protein kinase family protein | chr1:20994931-21000887 REVERSEmoderately similar to ( 219) PSKR_DAUCA Phytosulfokine receptor precursor (EC 2.7.11.1) (Phytosulfokine LRR receptor kinase) - Daucus carota (Carrot)moderately similar to ( 489) loc_os08g10150 12008.m05149 protein SHR5-receptor-like kinase, putativ…	-1.09647	0.445408
30.2.17	signalling.receptor kinases.DUF 26	mloc_64775.1	moderately similar to ( 311) AT4G23160 | Symbols: | protein kinase family protein | chr4:12129485-12134086 FORWARDweakly similar to ( 173) NORK_MEDTR Nodulation receptor kinase precursor (EC 2.7.11.1) (Does not make infections protein 2) (Symbiosis receptor-like kinase) (MtSYMRK) - Medicago truncatula (Barrel medic)moderately similar to ( 386) loc_os04g12080 12004.m06451 protein receptor-like ser…	-2.79355	1.31247
30.2.17	signalling.receptor kinases.DUF 26	mloc_13564.2	moderately similar to ( 216) AT4G11900 | Symbols: | S-locus lectin protein kinase family protein | chr4:7150241-7153542 REVERSEweakly similar to ( 164) NORK_MEDTR Nodulation receptor kinase precursor (EC 2.7.11.1) (Does not make infections protein 2) (Symbiosis receptor-like kinase) (MtSYMRK) - Medicago truncatula (Barrel medic)highly similar to ( 510) loc_os11g44750 12011.m08308 protein retrotra…	-1.47424	0.458928
30.2.17	signalling.receptor kinases.DUF 26	mloc_55684.2	moderately similar to ( 361) AT1G70520 | Symbols: | protein kinase family protein | chr1:26584888-26587334 REVERSEmoderately similar to ( 203) CRI4_MAIZE Putative receptor protein kinase CRINKLY4 precursor (EC 2.7.11.1) - Zea mays (Maize)highly similar to ( 827) loc_os11g28104 12011.m06728 protein protein kinase, putative, expressed no original description	-4.35243	0.898089
30.2.17	signalling.receptor kinases.DUF 26	mloc_60803.1	highly similar to ( 659) AT4G21390 | Symbols: B120 | B120; ATP binding / protein kinase/ protein serine/threonine kinase/ sugar binding | chr4:11394458-11397474 REVERSEmoderately similar to ( 242) KPRO_MAIZE Putative receptor protein kinase ZmPK1 precursor (EC 2.7.11.1) - Zea mays (Maize)nearly identical (1089) loc_os07g36570 12007.m07908 protein KI domain interacting kinase 1, putative, expresse…	-1.32932	1.00416
30.2.17	signalling.receptor kinases.DUF 26	ak374914	moderately similar to ( 492) AT4G23180 | Symbols: CRK10, RLK4 | CRK10 (CYSTEINE-RICH RLK10); ATP binding / kinase/ protein kinase/ protein serine/threonine kinase/ protein tyrosine kinase | chr4:12138171-12140780 FORWARDmoderately similar to ( 201) PSKR_DAUCA Phytosulfokine receptor precursor (EC 2.7.11.1) (Phytosulfokine LRR receptor kinase) - Daucus carota (Carrot)highly similar to ( 859) loc_o…	-1.19623	0.62929
30.2.17	signalling.receptor kinases.DUF 26	mloc_5530.2	highly similar to ( 514) AT2G19130 | Symbols: | S-locus lectin protein kinase family protein | chr2:8293789-8296275 FORWARDmoderately similar to ( 258) KPRO_MAIZE Putative receptor protein kinase ZmPK1 precursor (EC 2.7.11.1) - Zea mays (Maize)nearly identical (1125) loc_os01g12430 12001.m07858 protein receptor-like protein kinase, putative, expressed no original description	-0.835401	0.614211
30.2.17	signalling.receptor kinases.DUF 26	mloc_63888.1	weakly similar to ( 105) loc_os10g17960 12010.m04880 protein receptor-like protein kinase homolog RK20-1, putative, expressed no original description	-1.22227	0.684654
30.2.17	signalling.receptor kinases.DUF 26	ak365850	moderately similar to ( 320) AT1G66910 | Symbols: | protein kinase, putative | chr1:24961634-24963941 REVERSEweakly similar to ( 181) KPRO_MAIZE Putative receptor protein kinase ZmPK1 precursor (EC 2.7.11.1) - Zea mays (Maize)highly similar to ( 606) loc_os01g04570 12001.m42597 protein Ser/Thr protein kinase, putative, expressed no original description	-0.657005	0.625027
30.2.17	signalling.receptor kinases.DUF 26	mloc_40180.1	moderately similar to ( 207) AT5G38260 | Symbols: | serine/threonine protein kinase, putative | chr5:15283692-15285837 REVERSEvery weakly similar to (90.1) KPRO_MAIZE Putative receptor protein kinase ZmPK1 precursor (EC 2.7.11.1) - Zea mays (Maize)moderately similar to ( 342) loc_os01g04570 12001.m42597 protein Ser/Thr protein kinase, putative, expressed no original description	-1.57348	1.113
30.2.17	signalling.receptor kinases.DUF 26	ak374633	highly similar to ( 735) AT2G19130 | Symbols: | S-locus lectin protein kinase family protein | chr2:8293789-8296275 FORWARDmoderately similar to ( 241) KPRO_MAIZE Putative receptor protein kinase ZmPK1 precursor (EC 2.7.11.1) - Zea mays (Maize)nearly identical (1204) loc_os07g36780 12007.m07928 protein serine/threonine-protein kinase receptor precursor, putative, expressed no original description	-0.650171	0.364405
30.2.17	signalling.receptor kinases.DUF 26	mloc_23445.1	weakly similar to ( 121) loc_os08g10440 12008.m05177 protein NBS-LRR disease resistance protein, putative, expressed no original description	-0.684515	0.45594
30.2.20	signalling.receptor kinases.wheat LRK10 like	ak360556	very weakly similar to (80.9) AT1G18390 | Symbols: | ATP binding / kinase/ protein kinase/ protein serine/threonine kinase/ protein tyrosine kinase | chr1:6327463-6329935 FORWARDweakly similar to ( 194) loc_os01g49600 12001.m11146 protein expressed protein no original description	-1.01739	0.820697
30.2.24	signalling.receptor kinases.S-locus glycoprotein like	mloc_19071.1	weakly similar to ( 184) AT2G19130 | Symbols: | S-locus lectin protein kinase family protein | chr2:8293789-8296275 FORWARDweakly similar to ( 173) SLSG3_BRAOL S-locus-specific glycoprotein S13 precursor (SLSG-13) (Fragment) - Brassica oleracea (Wild cabbage)moderately similar to ( 418) loc_os01g06240 12001.m07254 protein serine/threonine-protein kinase receptor precursor, putative, expressed no …	-2.43349	1.25638
30.2.24	signalling.receptor kinases.S-locus glycoprotein like	mloc_37963.1	moderately similar to ( 341) AT4G21380 | Symbols: ARK3 | ARK3 (A. THALIANA RECEPTOR KINASE 3); kinase/ transmembrane receptor protein serine/threonine kinase | chr4:11389219-11393090 REVERSEmoderately similar to ( 302) SLSG6_BRAOL S-locus-specific glycoprotein S6 precursor (SLSG-6) - Brassica oleracea (Wild cabbage)moderately similar to ( 365) loc_os04g54140 12004.m10306 protein receptor-like kin…	-1.51504	0.287276
30.2.24	signalling.receptor kinases.S-locus glycoprotein like	mloc_13320.1	highly similar to ( 629) AT2G19130 | Symbols: | S-locus lectin protein kinase family protein | chr2:8293789-8296275 FORWARDmoderately similar to ( 321) KPRO_MAIZE Putative receptor protein kinase ZmPK1 precursor (EC 2.7.11.1) - Zea mays (Maize)highly similar to ( 648) loc_os07g36780 12007.m07928 protein serine/threonine-protein kinase receptor precursor, putative, expressed no original description	-1.22782	1.40709
30.2.24	signalling.receptor kinases.S-locus glycoprotein like	ak371972	moderately similar to ( 350) AT4G21380 | Symbols: ARK3 | ARK3 (A. THALIANA RECEPTOR KINASE 3); kinase/ transmembrane receptor protein serine/threonine kinase | chr4:11389219-11393090 REVERSEmoderately similar to ( 232) SLSG3_BRAOL S-locus-specific glycoprotein S13 precursor (SLSG-13) (Fragment) - Brassica oleracea (Wild cabbage)highly similar to ( 740) loc_os07g36780 12007.m07928 protein serine/t…	-0.764883	0.609813
30.2.24	signalling.receptor kinases.S-locus glycoprotein like	ak360069	highly similar to ( 550) AT1G11330 | Symbols: | S-locus lectin protein kinase family protein | chr1:3810372-3813416 FORWARDmoderately similar to ( 221) SLSG3_BRAOL S-locus-specific glycoprotein S13 precursor (SLSG-13) (Fragment) - Brassica oleracea (Wild cabbage)highly similar to ( 786) loc_os07g36780 12007.m07928 protein serine/threonine-protein kinase receptor precursor, putative, expressed no …	-2.99104	1.26084
30.2.24	signalling.receptor kinases.S-locus glycoprotein like	ak369396	highly similar to ( 503) AT4G21380 | Symbols: ARK3 | ARK3 (A. THALIANA RECEPTOR KINASE 3); kinase/ transmembrane receptor protein serine/threonine kinase | chr4:11389219-11393090 REVERSEmoderately similar to ( 261) SLSG6_BRAOL S-locus-specific glycoprotein S6 precursor (SLSG-6) - Brassica oleracea (Wild cabbage)highly similar to ( 889) loc_os04g54180 12004.m10310 protein serine/threonine-protein …	-3.64708	1.04578
30.2.24	signalling.receptor kinases.S-locus glycoprotein like	ak374633	highly similar to ( 735) AT2G19130 | Symbols: | S-locus lectin protein kinase family protein | chr2:8293789-8296275 FORWARDmoderately similar to ( 241) KPRO_MAIZE Putative receptor protein kinase ZmPK1 precursor (EC 2.7.11.1) - Zea mays (Maize)nearly identical (1204) loc_os07g36780 12007.m07928 protein serine/threonine-protein kinase receptor precursor, putative, expressed no original description	-0.650171	0.364405
30.2.25	signalling.receptor kinases.wall associated kinase	mloc_59786.2	moderately similar to ( 404) AT1G21230 | Symbols: WAK5 | WAK5 (WALL ASSOCIATED KINASE 5); kinase/ protein serine/threonine kinase | chr1:7429980-7432346 FORWARDmoderately similar to ( 205) CRI4_MAIZE Putative receptor protein kinase CRINKLY4 precursor (EC 2.7.11.1) - Zea mays (Maize)nearly identical (1434) loc_os03g62430 12003.m11119 protein OsWAK28 - OsWAK receptor-like protein kinase, expressed…	-0.977426	0.47553
30.2.25	signalling.receptor kinases.wall associated kinase	ak354694	moderately similar to ( 377) AT1G21230 | Symbols: WAK5 | WAK5 (WALL ASSOCIATED KINASE 5); kinase/ protein serine/threonine kinase | chr1:7429980-7432346 FORWARDweakly similar to ( 194) CRI4_MAIZE Putative receptor protein kinase CRINKLY4 precursor (EC 2.7.11.1) - Zea mays (Maize)highly similar to ( 522) loc_os02g56370 12002.m10660 protein OsWAK20 - OsWAK receptor-like protein kinase, expressed no…	-4.55269	1.59726
30.2.25	signalling.receptor kinases.wall associated kinase	ak364262	moderately similar to ( 318) AT1G21270 | Symbols: WAK2 | WAK2; ATP binding / calcium ion binding / protein kinase/ protein serine/threonine kinase | chr1:7444997-7447345 FORWARDweakly similar to ( 167) NORK_MEDTR Nodulation receptor kinase precursor (EC 2.7.11.1) (Does not make infections protein 2) (Symbiosis receptor-like kinase) (MtSYMRK) - Medicago truncatula (Barrel medic)highly similar to (…	0.959088	-0.704108
30.2.25	signalling.receptor kinases.wall associated kinase	mloc_44440.1	moderately similar to ( 208) loc_os04g24220 12004.m35270 protein OsWAK32 - OsWAK receptor-like protein kinase, expressed no original description	-1.53902	1.28567
30.2.25	signalling.receptor kinases.wall associated kinase	mloc_488.1	weakly similar to ( 171) AT1G69730 | Symbols: | protein kinase family protein | chr1:26228703-26231339 REVERSEmoderately similar to ( 291) loc_os02g42150 12002.m09252 protein OsWAK14 - OsWAK receptor-like protein kinase, expressed no original description	-3.45302	1.39709
30.2.25	signalling.receptor kinases.wall associated kinase	mloc_63265.1	very weakly similar to (80.9) AT1G21230 | Symbols: WAK5 | WAK5 (WALL ASSOCIATED KINASE 5); kinase/ protein serine/threonine kinase | chr1:7429980-7432346 FORWARDmoderately similar to ( 404) loc_os04g21790 12004.m07329 protein OsWAK34 - OsWAK receptor-like protein kinase, expressed no original description	-1.31924	0.678798
30.2.25	signalling.receptor kinases.wall associated kinase	mloc_45581.1	weakly similar to ( 102) loc_os02g42150 12002.m09252 protein OsWAK14 - OsWAK receptor-like protein kinase, expressed no original description	-3.77353	1.41447
30.2.25	signalling.receptor kinases.wall associated kinase	ak252312.1	moderately similar to ( 462) AT1G21240 | Symbols: WAK3 | WAK3 (wall associated kinase 3); kinase/ protein serine/threonine kinase | chr1:7434303-7436702 FORWARDmoderately similar to ( 215) CRI4_MAIZE Putative receptor protein kinase CRINKLY4 precursor (EC 2.7.11.1) - Zea mays (Maize)highly similar to ( 776) loc_os09g29510 12009.m06102 protein OsWAK80 - OsWAK receptor-like protein kinase, expresse…	-3.7571	1.2894
30.2.25	signalling.receptor kinases.wall associated kinase	mloc_65440.2	moderately similar to ( 460) AT1G21270 | Symbols: WAK2 | WAK2; ATP binding / calcium ion binding / protein kinase/ protein serine/threonine kinase | chr1:7444997-7447345 FORWARDmoderately similar to ( 205) CRI4_MAIZE Putative receptor protein kinase CRINKLY4 precursor (EC 2.7.11.1) - Zea mays (Maize)highly similar to ( 752) loc_os09g38910 12009.m06831 protein OsWAK92 - OsWAK receptor-like protein…	-0.913317	0.617915
30.2.25	signalling.receptor kinases.wall associated kinase	ak362513	moderately similar to ( 441) AT1G21270 | Symbols: WAK2 | WAK2; ATP binding / calcium ion binding / protein kinase/ protein serine/threonine kinase | chr1:7444997-7447345 FORWARDweakly similar to ( 194) CRI4_MAIZE Putative receptor protein kinase CRINKLY4 precursor (EC 2.7.11.1) - Zea mays (Maize)highly similar to ( 603) loc_os02g56370 12002.m10660 protein OsWAK20 - OsWAK receptor-like protein kin…	-4.42316	1.82059
30.2.25	signalling.receptor kinases.wall associated kinase	mloc_55615.4	moderately similar to ( 483) AT1G21270 | Symbols: WAK2 | WAK2; ATP binding / calcium ion binding / protein kinase/ protein serine/threonine kinase | chr1:7444997-7447345 FORWARDmoderately similar to ( 216) CRI4_MAIZE Putative receptor protein kinase CRINKLY4 precursor (EC 2.7.11.1) - Zea mays (Maize)highly similar to ( 957) loc_os02g56630 12002.m10685 protein OsWAK24 - OsWAK receptor-like protein…	-1.07131	0.635326
30.2.25	signalling.receptor kinases.wall associated kinase	ak360724	moderately similar to ( 368) AT1G21230 | Symbols: WAK5 | WAK5 (WALL ASSOCIATED KINASE 5); kinase/ protein serine/threonine kinase | chr1:7429980-7432346 FORWARDweakly similar to ( 177) CRI4_MAIZE Putative receptor protein kinase CRINKLY4 precursor (EC 2.7.11.1) - Zea mays (Maize)highly similar to ( 667) loc_os04g24220 12004.m35270 protein OsWAK32 - OsWAK receptor-like protein kinase, expressed no…	-0.741804	0.667019
30.2.25	signalling.receptor kinases.wall associated kinase	mloc_58234.1	moderately similar to ( 323) AT1G19390 | Symbols: | wall-associated kinase, putative | chr1:6700772-6703368 REVERSEweakly similar to ( 179) NORK_MEDTR Nodulation receptor kinase precursor (EC 2.7.11.1) (Does not make infections protein 2) (Symbiosis receptor-like kinase) (MtSYMRK) - Medicago truncatula (Barrel medic)highly similar to ( 611) loc_os04g55760 12004.m10467 protein OsWAK55 - OsWAK rece…	-1.57713	1.07533
30.2.25	signalling.receptor kinases.wall associated kinase	mloc_26478.1	very weakly similar to (81.6) loc_os04g21820 12004.m07332 protein OsWAK33 - OsWAK receptor-like protein (OsWAK-RLP), expressed no original description	-1.18862	1.30086
30.2.25	signalling.receptor kinases.wall associated kinase	mloc_39549.1	weakly similar to ( 131) AT1G21240 | Symbols: WAK3 | WAK3 (wall associated kinase 3); kinase/ protein serine/threonine kinase | chr1:7434303-7436702 FORWARDmoderately similar to ( 275) loc_os04g30010 12004.m08107 protein OsWAK45 - OsWAK receptor-like protein kinase, expressed no original description	-4.15109	1.32421
30.2.25	signalling.receptor kinases.wall associated kinase	mloc_73855.1	weakly similar to ( 184) AT1G21270 | Symbols: WAK2 | WAK2; ATP binding / calcium ion binding / protein kinase/ protein serine/threonine kinase | chr1:7444997-7447345 FORWARDmoderately similar to ( 383) loc_os04g30010 12004.m08107 protein OsWAK45 - OsWAK receptor-like protein kinase, expressed no original description	-3.88534	1.30395
30.2.99	signalling.receptor kinases.misc	ak369415	moderately similar to ( 288) AT1G49100 | Symbols: | leucine-rich repeat protein kinase, putative | chr1:18166147-18170105 REVERSEmoderately similar to ( 218) NORK_MEDTR Nodulation receptor kinase precursor (EC 2.7.11.1) (Does not make infections protein 2) (Symbiosis receptor-like kinase) (MtSYMRK) - Medicago truncatula (Barrel medic)highly similar to ( 544) loc_os01g59570 12001.m12092 protein se…	-1.72002	0.864867
30.2.99	signalling.receptor kinases.misc	ak368497	highly similar to ( 543) AT1G51800 | Symbols: | leucine-rich repeat protein kinase, putative | chr1:19214203-19217833 FORWARDmoderately similar to ( 324) NORK_PEA Nodulation receptor kinase precursor (EC 2.7.11.1) - Pisum sativum (Garden pea)highly similar to ( 926) loc_os09g19140 12009.m05122 protein senescence-induced receptor-like serine/threonine-protein kinase precursor, putative no original…	-2.44516	0.255224
30.2.99	signalling.receptor kinases.misc	mloc_22093.1	moderately similar to ( 205) AT5G65600 | Symbols: | legume lectin family protein / protein kinase family protein | chr5:26216126-26218153 REVERSEweakly similar to ( 134) PSKR_DAUCA Phytosulfokine receptor precursor (EC 2.7.11.1) (Phytosulfokine LRR receptor kinase) - Daucus carota (Carrot)moderately similar to ( 380) loc_os04g03579 12004.m05665 protein ATP binding protein, putative, expressed no …	-3.4707	1.14588
30.2.99	signalling.receptor kinases.misc	mloc_40282.1	weakly similar to ( 136) AT1G16120 | Symbols: WAKL1 | WAKL1 (wall associated kinase-like 1); kinase | chr1:5522639-5524983 FORWARDvery weakly similar to ( 100) NORK_PEA Nodulation receptor kinase precursor (EC 2.7.11.1) - Pisum sativum (Garden pea)moderately similar to ( 260) loc_os04g29960 12004.m08102 protein OsWAK43 - OsWAK receptor-like protein kinase, expressed no original description	-4.11235	1.41441
30.2.99	signalling.receptor kinases.misc	mloc_58234.1	moderately similar to ( 323) AT1G19390 | Symbols: | wall-associated kinase, putative | chr1:6700772-6703368 REVERSEweakly similar to ( 179) NORK_MEDTR Nodulation receptor kinase precursor (EC 2.7.11.1) (Does not make infections protein 2) (Symbiosis receptor-like kinase) (MtSYMRK) - Medicago truncatula (Barrel medic)highly similar to ( 611) loc_os04g55760 12004.m10467 protein OsWAK55 - OsWAK rece…	-1.57713	1.07533
30.2.99	signalling.receptor kinases.misc	mloc_7907.1	weakly similar to ( 132) AT2G19230 | Symbols: | kinase | chr2:8343452-8348431 REVERSEweakly similar to ( 102) NORK_PEA Nodulation receptor kinase precursor (EC 2.7.11.1) - Pisum sativum (Garden pea)moderately similar to ( 201) loc_os05g44970 12005.m08622 protein senescence-induced receptor-like serine/threonine-protein kinase precursor, putative no original description	-1.61993	1.08758
30.2.99	signalling.receptor kinases.misc	mloc_44415.3	moderately similar to ( 454) AT4G29990 | Symbols: | light repressible receptor protein kinase | chr4:14665802-14669438 REVERSEweakly similar to ( 184) NORK_MEDTR Nodulation receptor kinase precursor (EC 2.7.11.1) (Does not make infections protein 2) (Symbiosis receptor-like kinase) (MtSYMRK) - Medicago truncatula (Barrel medic)highly similar to ( 764) loc_os05g44930 12005.m08618 protein receptor-…	-1.89694	1.12528
30.2.99	signalling.receptor kinases.misc	ak369666	highly similar to ( 607) AT4G29990 | Symbols: | light repressible receptor protein kinase | chr4:14665802-14669438 REVERSEmoderately similar to ( 231) NORK_MEDTR Nodulation receptor kinase precursor (EC 2.7.11.1) (Does not make infections protein 2) (Symbiosis receptor-like kinase) (MtSYMRK) - Medicago truncatula (Barrel medic)nearly identical (1035) loc_os05g44930 12005.m08618 protein receptor-l…	-2.81157	1.07774
30.2.99	signalling.receptor kinases.misc	ak369666	highly similar to ( 607) AT4G29990 | Symbols: | light repressible receptor protein kinase | chr4:14665802-14669438 REVERSEmoderately similar to ( 231) NORK_MEDTR Nodulation receptor kinase precursor (EC 2.7.11.1) (Does not make infections protein 2) (Symbiosis receptor-like kinase) (MtSYMRK) - Medicago truncatula (Barrel medic)nearly identical (1035) loc_os05g44930 12005.m08618 protein receptor-l…	-2.81157	1.07774
30.3	signalling.calcium	mloc_36714.1	moderately similar to ( 299) AT2G18750 | Symbols: | calmodulin-binding protein | chr2:8125827-8128363 FORWARDhighly similar to ( 535) loc_os01g04280 12001.m07063 protein calmodulin binding protein, putative, expressed no original description	-2.56606	1.20927
30.3	signalling.calcium	ak368448	weakly similar to ( 130) AT4G20780 | Symbols: | calcium-binding protein, putative | chr4:11133309-11133884 REVERSEweakly similar to ( 113) CAST_SOLTU Calcium-binding protein CAST - Solanum tuberosum (Potato)moderately similar to ( 218) loc_os03g21380 12003.m35206 protein calcium-binding protein CAST, putative, expressed no original description	-1.96991	0.849527
30.3	signalling.calcium	mloc_15522.2	moderately similar to ( 305) AT4G26470 | Symbols: | calcium ion binding | chr4:13371377-13372197 FORWARDmoderately similar to ( 393) loc_os06g40720 12006.m08607 protein calcium ion binding protein, putative, expressed no original description	-0.65587	0.48146
30.3	signalling.calcium	ak370044	weakly similar to ( 177) loc_os07g43800 12007.m08605 protein EF hand family protein, expressed no original description	-1.50694	1.50714
30.3	signalling.calcium	ak363848	moderately similar to ( 365) AT4G32060 | Symbols: | calcium-binding EF hand family protein | chr4:15501134-15503302 FORWARDmoderately similar to ( 460) loc_os04g42430 12004.m101567 protein calcium binding atopy-related autoantigen 1, putative, expressed no original description	0.877963	-1.39264
30.3	signalling.calcium	ak366527	highly similar to ( 630) AT4G35310 | Symbols: CPK5, ATCPK5 | CPK5 (calmodulin-domain protein kinase 5); ATP binding / calcium ion binding / calmodulin-dependent protein kinase/ kinase/ protein kinase/ protein serine/threonine kinase | chr4:16802436-16804628 FORWARDhighly similar to ( 541) CDPK3_ORYSA Calcium-dependent protein kinase, isoform 11 (EC 2.7.11.1) (CDPK 11) - Oryza sativa (Rice)highly …	-0.864098	0.497802
30.3	signalling.calcium	ak369639	moderately similar to ( 379) AT5G08580 | Symbols: | calcium-binding EF hand family protein | chr5:2780976-2782961 REVERSEhighly similar to ( 567) loc_os02g12880 12002.m34004 protein calcium ion binding protein, putative, expressed no original description	-0.295463	0.142856
30.3	signalling.calcium	ak376591	weakly similar to ( 135) AT1G24620 | Symbols: | polcalcin, putative / calcium-binding pollen allergen, putative | chr1:8723893-8724453 REVERSEweakly similar to ( 107) CALM_CHLRE Calmodulin (CaM) - Chlamydomonas reinhardtiimoderately similar to ( 235) loc_os01g72100 12001.m13246 protein polcalcin Jun o 2, putative, expressed no original description	-0.741714	0.571143
30.3	signalling.calcium	ak376271	moderately similar to ( 478) AT4G32060 | Symbols: | calcium-binding EF hand family protein | chr4:15501134-15503302 FORWARDhighly similar to ( 693) loc_os02g39950 12002.m09081 protein calcium binding atopy-related autoantigen 1, putative, expressed no original description	0.916792	-2.0859
30.3	signalling.calcium	mloc_61229.2	highly similar to ( 600) AT5G57580 | Symbols: | calmodulin-binding protein | chr5:23314994-23317683 REVERSEhighly similar to ( 950) loc_os04g36660 12004.m08706 protein calmodulin binding protein, putative, expressed no original description	-0.376904	0.209386
30.3	signalling.calcium	mloc_66071.3	very weakly similar to (80.1) AT4G25800 | Symbols: | calmodulin-binding protein | chr4:13125224-13127765 FORWARDmoderately similar to ( 420) loc_os03g56660 12003.m10575 protein expressed protein no original description	-0.812592	0.712648
30.3	signalling.calcium	mloc_61579.1	weakly similar to ( 181) AT3G24110 | Symbols: | calcium-binding EF hand family protein | chr3:8704429-8705413 REVERSEmoderately similar to ( 347) loc_os05g05460 12005.m05073 protein calcium ion binding protein, putative, expressed no original description	-0.831696	1.65584
30.3	signalling.calcium	ak372866	highly similar to ( 618) AT2G17890 | Symbols: CPK16 | CPK16; ATP binding / calcium ion binding / calmodulin-dependent protein kinase/ protein kinase/ protein serine/threonine kinase | chr2:7769885-7772627 REVERSEmoderately similar to ( 321) CRK_DAUCA CDPK-related protein kinase (EC 2.7.11.1) (PK421) - Daucus carota (Carrot)highly similar to ( 711) loc_os02g03410 12002.m33328 protein CDPK-related …	-1.12635	0.447107
30.3	signalling.calcium	ak252113.1	highly similar to ( 522) AT5G61900 | Symbols: BON1, CPN1, BON | BON1 (BONZAI 1); calcium-dependent phospholipid binding | chr5:24855908-24859150 REVERSEhighly similar to ( 802) loc_os02g32160 12002.m33700 protein copine-3, putative, expressed no original description	-0.374261	0.270119
30.3	signalling.calcium	ak360154	highly similar to ( 745) AT5G12480 | Symbols: CPK7 | CPK7 (calmodulin-domain protein kinase 7); ATP binding / calcium ion binding / calmodulin-dependent protein kinase/ kinase/ protein kinase/ protein serine/threonine kinase | chr5:4047817-4050035 REVERSEhighly similar to ( 519) CDPK2_ORYSA Calcium-dependent protein kinase, isoform 2 (EC 2.7.11.1) (CDPK 2) - Oryza sativa (Rice)highly similar to (…	-0.632078	0.541878
30.3	signalling.calcium	ak367231	weakly similar to ( 130) AT4G20780 | Symbols: | calcium-binding protein, putative | chr4:11133309-11133884 REVERSEweakly similar to ( 113) CAST_SOLTU Calcium-binding protein CAST - Solanum tuberosum (Potato)moderately similar to ( 218) loc_os03g21380 12003.m35206 protein calcium-binding protein CAST, putative, expressed no original description	-1.30395	0.664569
30.3	signalling.calcium	mloc_38109.1	nearly identical (1061) AT3G21180 | Symbols: ACA9, ATACA9 | ACA9 (AUTOINHIBITED CA(2+)-ATPASE 9); calcium-transporting ATPase/ calmodulin binding | chr3:7425770-7431941 FORWARDhighly similar to ( 681) ACA1_ORYSA Calcium-transporting ATPase 1, plasma membrane-type (EC 3.6.3.8) (Ca(2+)-ATPase isoform 1) (Plastid envelope ATPase 1) - Oryza sativa (Rice)nearly identical (1122) loc_os04g51610 12004.m3…	-2.62039	0.751261
30.4	signalling.phosphinositides	ak363098	nearly identical (1191) AT1G22620 | Symbols: ATSAC1 | ATSAC1 (suppressor of actin 1); phosphatidylinositol-4,5-bisphosphate 5-phosphatase | chr1:7997889-8002787 REVERSEnearly identical (1616) loc_os08g01750 12008.m080061 protein phosphoinositide 5-phosphatase, putative, expressed no original description	-0.357765	0.166298
30.4.1	signalling.phosphinositides.phosphatidylinositol-4-phosphate 5-kinase	ak356403	highly similar to ( 890) AT1G21980 | Symbols: ATPIP5K1, ATPIPK1 | ATPIP5K1 (PHOSPHATIDYLINOSITOL-4-PHOSPHATE 5-KINASE 1); 1-phosphatidylinositol-4-phosphate 5-kinase/ actin filament binding / actin monomer binding / phosphatidylinositol phosphate kinase | chr1:7735053-7738309 FORWARDmoderately similar to ( 388) PI5K1_ORYSA Phosphatidylinositol-4-phosphate 5-kinase 1 precursor (EC 2.7.1.68) (1-pho…	-0.389194	0.156838
30.4.4	signalling.phosphinositides.phosphoinositide phospholipase C	ak372605	highly similar to ( 593) AT3G08510 | Symbols: | ATPLC2 (PHOSPHOLIPASE C 2); phospholipase C | chr3:2582626-2585556 REVERSEhighly similar to ( 808) loc_os05g03610 12005.m04895 protein phospholipase C, putative, expressed no original description	-1.2678	0.0592996
30.5	signalling.G-proteins	ak367237	highly similar to ( 503) AT4G13730 | Symbols: | RabGAP/TBC domain-containing protein | chr4:7970299-7973901 FORWARDhighly similar to ( 546) loc_os11g28990 12011.m06814 protein TBC domain containing protein, expressed no original description	-0.619857	0.271169
30.5	signalling.G-proteins	mloc_64738.1	moderately similar to ( 276) AT1G30960 | Symbols: | GTP-binding protein (ERG) | chr1:11037755-11039977 REVERSEmoderately similar to ( 261) ERG_ANTMA GTP-binding protein ERG - Antirrhinum majus (Garden snapdragon)moderately similar to ( 356) loc_os08g10649 12008.m05196 protein GTP-binding protein ERG, putative, expressed no original description	-0.845745	0.903123
30.5	signalling.G-proteins	ak368106	highly similar to ( 536) AT4G21520 | Symbols: | transducin family protein / WD-40 repeat family protein | chr4:11447514-11450377 REVERSEhighly similar to ( 658) loc_os03g52794 12003.m10253 protein phosphatidylinositol 3- and 4-kinase family protein, expressed no original description	-1.08406	0.568536
30.5	signalling.G-proteins	mloc_54618.1	highly similar to ( 522) AT2G46290 | Symbols: | eukaryotic translation initiation factor 3 subunit 2, putative / eIF-3 beta, putative / eIF3i, putative | chr2:19005910-19007797 REVERSEhighly similar to ( 607) loc_os08g21660 12008.m06205 protein eukaryotic translation initiation factor 3 subunit 2, putative, expressed no original description	-0.233781	0.152483
30.5	signalling.G-proteins	mloc_57706.1	moderately similar to ( 367) AT4G17170 | Symbols: AT-RAB2, ATRABB1C, ATRAB2A, RAB2A, RABB1C, ATRAB-B1B, RAB-B1B | RABB1C (ARABIDOPSIS RAB GTPASE HOMOLOG B1C); GTP binding / GTPase | chr4:9644908-9646220 REVERSEmoderately similar to ( 380) RAB2B_MAIZE Ras-related protein Rab-2-B - Zea mays (Maize)moderately similar to ( 377) loc_os02g37420 12002.m08830 protein ras-related protein Rab-2-A, putative…	-0.250767	0.231931
30.5	signalling.G-proteins	mloc_61580.2	moderately similar to ( 321) AT4G28950 | Symbols: ARAC7, ATROP9, ATRAC7, RAC7, ROP9 | ROP9 (RHO-RELATED PROTEIN FROM PLANTS 9); GTP binding | chr4:14278289-14279705 FORWARDmoderately similar to ( 380) RAC1_ORYSA Rac-like GTP-binding protein 1 (OsRac1) - Oryza sativa (Rice)moderately similar to ( 380) loc_os01g12900 12001.m150519 protein rac-like GTP-binding protein 2, putative, expressed no origi…	-1.00236	0.633197
30.5	signalling.G-proteins	mloc_63854.1	very weakly similar to (84.3) AT5G13300 | Symbols: SFC, VAN3, AGD3 | SFC (SCARFACE); ARF GTPase activator/ phosphoinositide binding | chr5:4255923-4262018 REVERSEweakly similar to ( 115) loc_os02g42134 12002.m100288 protein VAN3, putative, expressed no original description	-0.0981303	0.559128
30.5	signalling.G-proteins	mloc_530.1	weakly similar to ( 167) AT1G30960 | Symbols: | GTP-binding protein (ERG) | chr1:11037755-11039977 REVERSEweakly similar to ( 179) ERG_ANTMA GTP-binding protein ERG - Antirrhinum majus (Garden snapdragon)moderately similar to ( 221) loc_os08g10649 12008.m05196 protein GTP-binding protein ERG, putative, expressed no original description	-0.836219	0.709385
30.5	signalling.G-proteins	ak248783.1	moderately similar to ( 327) AT5G65270 | Symbols: AtRABA4a | AtRABA4a (Arabidopsis Rab GTPase homolog A4a); GTP binding | chr5:26083437-26084550 FORWARDmoderately similar to ( 338) RB11D_TOBAC Ras-related protein Rab11D - Nicotiana tabacum (Common tobacco)moderately similar to ( 404) loc_os10g23100 12010.m05315 protein ras-related protein Rab11D, putative, expressed no original description	-0.714127	0.333437
30.5	signalling.G-proteins	mloc_17457.1	highly similar to ( 650) AT5G46070 | Symbols: | GTP binding / GTPase | chr5:18683468-18688397 FORWARDhighly similar to ( 756) loc_os02g20410 12002.m07283 protein guanylate-binding protein, N-terminal domain containing protein, expressed no original description	-0.292113	0.268977
30.11.1	signalling.light.COP9 signalosome	ak362649	highly similar to ( 516) AT1G22920 | Symbols: CSN5A, JAB1, AJH1 | CSN5A (COP9 SIGNALOSOME 5A) | chr1:8109998-8111895 REVERSEhighly similar to ( 604) loc_os04g56070 12004.m101676 protein COP9 signalosome complex subunit 5b, putative, expressed no original description	-0.116019	0.0851561
31.1	cell.organisation	mloc_5271.1	highly similar to ( 543) loc_os06g19010 12006.m06564 protein cadmium tolerance factor, putative, expressed no original description	-3.78161	1.61468
31.1	cell.organisation	mloc_34483.1	moderately similar to ( 226) AT3G09890 | Symbols: | ankyrin repeat family protein | chr3:3032678-3033849 FORWARDmoderately similar to ( 313) loc_os03g05260 12003.m06050 protein tankyrase 1, putative, expressed no original description	-0.621081	0.353462
31.1	cell.organisation	mloc_64922.1	moderately similar to ( 345) AT4G26120 | Symbols: | ankyrin repeat family protein / BTB/POZ domain-containing protein | chr4:13236448-13238487 FORWARDhighly similar to ( 615) loc_os01g09800 12001.m07604 protein regulatory protein NPR1, putative, expressed no original description	-1.58287	0.490153
31.1	cell.organisation	mloc_53048.1	highly similar to ( 704) AT3G53760 | Symbols: | tubulin family protein | chr3:19918182-19922264 REVERSEhighly similar to ( 664) GCP4_MEDTR Gamma-tubulin complex component 4 homolog - Medicago truncatula (Barrel medic)highly similar to ( 917) loc_os05g06260 12005.m05153 protein gamma-tubulin complex component 4, putative, expressed no original description	-0.443585	0.527543
31.1	cell.organisation	ak371401	highly similar to ( 520) AT3G60830 | Symbols: ATARP7, ARP7 | ATARP7 (ACTIN-RELATED PROTEIN 7); structural constituent of cytoskeleton | chr3:22474298-22476000 FORWARDweakly similar to ( 194) ACT13_SOLTU Actin-101 - Solanum tuberosum (Potato)moderately similar to ( 484) loc_os03g56970 12003.m10616 protein ATARP7, putative, expressed no original description	-0.241591	0.341074
31.1	cell.organisation	ak251516.1	highly similar to ( 596) AT1G18450 | Symbols: ATARP4, ARP4 | ATARP4; structural constituent of cytoskeleton | chr1:6348199-6351766 FORWARDmoderately similar to ( 248) ACT_MESVI Actin - Mesostigma viridehighly similar to ( 762) loc_os08g04280 12008.m04572 protein actin-like protein 6A, putative, expressed no original description	-0.241856	0.230594
31.1	cell.organisation	mloc_70608.1	highly similar to ( 993) loc_os11g04830 12011.m04681 protein cadmium tolerance factor, putative, expressed no original description	-2.1699	1.84569
31.1	cell.organisation	mloc_68992.3	highly similar to ( 514) AT5G02370 | Symbols: | kinesin motor protein-related | chr5:503444-506388 FORWARDweakly similar to ( 166) FLA10_CHLRE Kinesin-like protein FLA10 (Protein KHP1) - Chlamydomonas reinhardtiihighly similar to ( 855) loc_os05g38480 12005.m08027 protein kinesin-like protein KIF22, putative, expressed no original description	-0.833553	1.6966
31.1	cell.organisation	ak248169.1	highly similar to ( 820) AT5G62700 | Symbols: TUB3 | TUB3; GTP binding / GTPase/ structural molecule | chr5:25184501-25186426 FORWARDhighly similar to ( 843) TBB3_WHEAT Tubulin beta-3 chain (Beta-3 tubulin) - Triticum aestivum (Wheat)highly similar to ( 831) loc_os06g46000 12006.m31916 protein tubulin beta-3 chain, putative, expressed no original description	-1.25058	0.479651
31.1	cell.organisation	mloc_54650.4	weakly similar to ( 133) AT5G12380 | Symbols: | annexin, putative | chr5:4009223-4010687 FORWARDweakly similar to ( 126) ANX4_FRAAN Annexin-like protein RJ4 - Fragaria ananassa (Strawberry)moderately similar to ( 478) loc_os09g27990 12009.m05950 protein fiber annexin, putative, expressed no original description	0.721271	-0.65391
31.1	cell.organisation	mloc_60119.1	weakly similar to ( 142) AT3G04710 | Symbols: | ankyrin repeat family protein | chr3:1278229-1280942 FORWARDmoderately similar to ( 258) loc_os03g42350 12003.m09292 protein ankyrin-like protein, putative, expressed no original description	-0.905089	0.45678
31.1	cell.organisation	ak361918	weakly similar to ( 163) AT1G70330 | Symbols: ENT1,AT, ATENT1 | ENT1,AT (EQUILIBRATIVE NUCLEOTIDE TRANSPORTER 1); nucleoside transmembrane transporter/ nucleoside transmembrane transporter, against a concentration gradient | chr1:26502920-26504360 FORWARDhighly similar to ( 696) loc_os03g45290 12003.m09558 protein ankyrin repeat domain-containing protein 50, putative, expressed no original descri…	-1.19806	0.498988
31.1	cell.organisation	mloc_53124.1	very weakly similar to (82.4) AT4G22240 | Symbols: | plastid-lipid associated protein PAP, putative | chr4:11766090-11767227 REVERSEweakly similar to ( 112) PAP2_ORYSA Probable plastid-lipid-associated protein 2, chloroplast precursor (Fibrillin-like protein 2) - Oryza sativa (Rice)weakly similar to ( 112) loc_os09g04790 12009.m03848 protein plastid-lipid-associated protein 2, chloroplast precurs…	-1.82249	0.317347
31.1	cell.organisation	ak374868	weakly similar to ( 139) AT1G23220 | Symbols: | dynein light chain type 1 family protein | chr1:8242614-8244136 FORWARDweakly similar to ( 183) loc_os04g38880 12004.m08877 protein microtubule motor, putative, expressed no original description	-0.85871	0.514679
31.1	cell.organisation	ak249063.1	highly similar to ( 750) AT5G09810 | Symbols: ACT2, ACT7 | ACT7 (ACTIN 7); structural constituent of cytoskeleton | chr5:3052809-3054220 FORWARDhighly similar to ( 753) ACT3_ORYSA Actin-3 - Oryza sativa (Rice)highly similar to ( 753) loc_os03g61970 12003.m11076 protein actin-3, putative, expressed no original description	-0.85466	0.486915
31.1	cell.organisation	mloc_17209.1	weakly similar to ( 178) AT2G02340 | Symbols: AtPP2-B8 | AtPP2-B8 (Phloem protein 2-B8); carbohydrate binding | chr2:616088-617274 REVERSEmoderately similar to ( 370) loc_os08g05480 12008.m04691 protein phloem-specific lectin, putative, expressed no original description	-0.940328	0.482971
31.1	cell.organisation	mloc_46977.2	moderately similar to ( 222) AT3G03490 | Symbols: PEX19-1 | PEX19-1 (peroxin 19-1) | chr3:830302-831759 REVERSEmoderately similar to ( 317) loc_os02g44220 12002.m09464 protein peroxisomal biogenesis factor 19, putative, expressed no original description	-0.324054	0.259313
31.1	cell.organisation	mloc_72942.4	highly similar to ( 890) loc_os06g18900 12006.m06553 protein embryogenesis transmembrane protein, putative, expressed no original description	-1.68455	0.912679
31.1	cell.organisation	ak362537	highly similar to ( 619) AT5G20350 | Symbols: TIP1 | TIP1 (TIP GROWTH DEFECTIVE 1); S-acyltransferase/ acyl binding | chr5:6876772-6881102 FORWARDhighly similar to ( 721) loc_os06g43680 12006.m08898 protein palmitoyltransferase TIP1, putative, expressed no original description	-0.583305	0.3238
31.1	cell.organisation	ak372830	highly similar to ( 586) AT1G18450 | Symbols: ATARP4, ARP4 | ATARP4; structural constituent of cytoskeleton | chr1:6348199-6351766 FORWARDmoderately similar to ( 249) ACT_MESVI Actin - Mesostigma viridehighly similar to ( 751) loc_os08g04280 12008.m04572 protein actin-like protein 6A, putative, expressed no original description	-0.681666	0.656087
31.1	cell.organisation	mloc_52235.1	highly similar to ( 667) AT5G43900 | Symbols: MYA2, ATMYA2, XI-2, XI-6 | MYA2 (ARABIDOPSIS MYOSIN 2); GTP-dependent protein binding / Rab GTPase binding / motor | chr5:17657241-17666653 REVERSEhighly similar to ( 999) loc_os02g34080 12002.m08499 protein XIB, putative, expressed no original description	-1.61007	0.294892
31.1	cell.organisation	ak370380	highly similar to ( 877) loc_os06g19370 12006.m32049 protein embryogenesis transmembrane protein, putative, expressed no original description	-0.959792	0.842638
31.1	cell.organisation	ak370018	highly similar to ( 979) loc_os06g19370 12006.m32049 protein embryogenesis transmembrane protein, putative, expressed no original description	-1.03596	0.814896
31.1	cell.organisation	ak371973	weakly similar to ( 117) AT2G02360 | Symbols: AtPP2-B10 | AtPP2-B10 (Phloem protein 2-B10); carbohydrate binding | chr2:619699-620736 REVERSEmoderately similar to ( 241) loc_os08g05480 12008.m04691 protein phloem-specific lectin, putative, expressed no original description	-1.19834	0.840057
31.1	cell.organisation	mloc_74715.1	moderately similar to ( 303) AT1G04160 | Symbols: XIB, ATXIB, XI-8, XI-B | XIB (MYOSIN XI B); motor | chr1:1086495-1096146 FORWARDmoderately similar to ( 473) loc_os02g34080 12002.m08499 protein XIB, putative, expressed no original description	-0.483994	0.294306
31.1	cell.organisation	ak364799	nearly identical (1059) AT1G77550 | Symbols: | protein binding / tubulin-tyrosine ligase | chr1:29138490-29142965 REVERSEnearly identical (1497) loc_os03g08140 12003.m06323 protein tubulin--tyrosine ligase-like protein 12, putative, expressed no original description	-0.565272	0.596553
31.1	cell.organisation	mloc_56326.5	moderately similar to ( 483) AT3G23670 | Symbols: PAKRP1L, KINESIN-12B | KINESIN-12B; microtubule motor/ plus-end-directed microtubule motor | chr3:8519290-8525055 FORWARDmoderately similar to ( 235) FLA10_CHLRE Kinesin-like protein FLA10 (Protein KHP1) - Chlamydomonas reinhardtiimoderately similar to ( 417) loc_os02g28850 12002.m08029 protein kinesin-like protein, putative, expressed no original…	-1.01553	0.672365
31.2	cell.division	mloc_14904.1	highly similar to ( 574) AT1G80670 | Symbols: | transducin family protein / WD-40 repeat family protein | chr1:30320809-30323543 REVERSEhighly similar to ( 644) loc_os08g07960 12008.m26595 protein rae1-like protein, putative, expressed no original description	-0.363388	0.463056
31.2	cell.division	ak354363	highly similar to ( 503) AT5G55280 | Symbols: FTSZ1-1, ATFTSZ1-1, CPFTSZ | FTSZ1-1; protein binding / structural molecule | chr5:22420740-22422527 REVERSEhighly similar to ( 585) loc_os04g56970 12004.m35221 protein cell division protein ftsZ homolog, chloroplast precursor, putative, expressed no original description	-1.44408	0.854051
31.2	cell.division	mloc_70068.5	moderately similar to ( 215) AT1G19880 | Symbols: | regulator of chromosome condensation (RCC1) family protein | chr1:6900648-6903818 REVERSEmoderately similar to ( 251) loc_os04g56720 12004.m10559 protein protein RCC2, putative, expressed no original description	-0.879987	1.25128
31.2	cell.division	mloc_34430.1	moderately similar to ( 399) AT4G21800 | Symbols: QQT2 | QQT2 (quatre-quart2); ATP binding / nucleotide binding | chr4:11573289-11574976 FORWARDmoderately similar to ( 478) loc_os03g19870 12003.m35189 protein XPA-binding protein 1, putative, expressed no original description	-0.64744	0.412754
31.3.1	cell.cycle.peptidylprolyl isomerase	ak251581.1	moderately similar to ( 221) AT3G63400 | Symbols: | peptidyl-prolyl cis-trans isomerase cyclophilin-type family protein | chr3:23412449-23415435 FORWARDweakly similar to ( 173) CYPH_CATRO Peptidyl-prolyl cis-trans isomerase (EC 5.2.1.8) (PPIase) (Rotamase) (Cyclophilin) (Cyclosporin A-binding protein) - Catharanthus roseus (Rosy periwinkle) (Madagascar periwinkle)moderately similar to ( 275) loc_…	-0.311495	0.246924
31.3.1	cell.cycle.peptidylprolyl isomerase	mloc_14144.1	very weakly similar to (88.6) loc_os01g15029 12001.m150891 protein expressed protein no original description	-0.464924	0.310992
31.4	cell.vesicle transport	mloc_65087.2	highly similar to ( 669) AT3G15980 | Symbols: | coatomer protein complex, subunit beta 2 (beta prime), putative | chr3:5412015-5418313 REVERSEhighly similar to ( 767) loc_os02g11840 12002.m100141 protein coatomer subunit beta, putative, expressed no original description	-0.31212	0.0550289
31.4	cell.vesicle transport	mloc_10581.1	very weakly similar to (83.2) AT5G50380 | Symbols: ATEXO70F1 | ATEXO70F1 (exocyst subunit EXO70 family protein F1); protein binding | chr5:20516382-20518433 REVERSEweakly similar to ( 138) loc_os05g30640 12005.m07300 protein expressed protein no original description	-0.642614	0.482135
31.4	cell.vesicle transport	ak358435	highly similar to ( 938) AT3G10380 | Symbols: SEC8, ATSEC8 | SEC8 (SUBUNIT OF EXOCYST COMPLEX 8) | chr3:3219922-3228356 REVERSEnearly identical (1429) loc_os08g22864 12008.m26860 protein sec8 exocyst complex component specific domain containing protein, expressed no original description	-0.306227	0.302605
31.4	cell.vesicle transport	ak376312	highly similar to ( 645) AT1G12360 | Symbols: KEU | KEU (keule); protein transporter | chr1:4201172-4206144 FORWARDhighly similar to ( 773) SEC1A_ORYSA Probable protein transport Sec1a - Oryza sativa (Rice)highly similar to ( 736) loc_os02g25580 12002.m33674 protein SNARE-interacting protein KEULE, putative, expressed no original description	-0.498996	0.246644
31.4	cell.vesicle transport	ak366333	moderately similar to ( 298) AT3G22845 | Symbols: | emp24/gp25L/p24 protein-related | chr3:8087373-8088550 FORWARDmoderately similar to ( 342) loc_os03g53310 12003.m10303 protein suppressor/enhancer of lin-12 protein 9 precursor, putative, expressed no original description	-0.314584	0.267874
31.4	cell.vesicle transport	mloc_10722.1	moderately similar to ( 216) AT5G50380 | Symbols: ATEXO70F1 | ATEXO70F1 (exocyst subunit EXO70 family protein F1); protein binding | chr5:20516382-20518433 REVERSEmoderately similar to ( 379) loc_os06g14450 12006.m091667 protein protein binding protein, putative, expressed no original description	-1.64083	0.673593
31.4	cell.vesicle transport	mloc_72372.3	moderately similar to ( 360) AT1G61290 | Symbols: SYP124, ATSYP124 | SYP124 (SYNTAXIN OF PLANTS 124); SNAP receptor | chr1:22605188-22606216 FORWARDmoderately similar to ( 412) loc_os06g39050 12006.m08443 protein syntaxin 125, putative, expressed no original description	-0.812725	0.916567
31.4	cell.vesicle transport	ak358176	moderately similar to ( 314) AT3G11820 | Symbols: SYP121, AT-SYR1, ATSYP121, SYR1, ATSYR1, PEN1 | SYP121 (SYNTAXIN OF PLANTS 121); SNAP receptor/ protein anchor | chr3:3729540-3730868 REVERSEmoderately similar to ( 441) loc_os03g57310 12003.m10649 protein syntaxin 121, putative, expressed no original description	-1.072	0.669184
33.1	development.storage proteins	mloc_3881.1	weakly similar to ( 129) AT1G07750 | Symbols: | cupin family protein | chr1:2404300-2405863 REVERSEmoderately similar to ( 309) loc_os09g37967 12009.m06744 protein legumin-like protein, putative, expressed no original description	1.3384	-5.47079
33.1	development.storage proteins	mloc_74048.1	moderately similar to ( 434) AT4G37050 | Symbols: PLP4, PLA V | PLP4 (PATATIN-LIKE PROTEIN 4); nutrient reservoir | chr4:17457261-17459642 REVERSEmoderately similar to ( 296) PAT3_SOLTU Patatin class 1 precursor (Patatin class I) (Potato tuber protein) - Solanum tuberosum (Potato)highly similar to ( 638) loc_os11g39990 12011.m07846 protein patatin T5 precursor, putative, expressed no original des…	1.80377	-3.37886
33.2	development.late embryogenesis abundant	mloc_13520.1	weakly similar to ( 106) LEA1_HORVU ABA-inducible protein PHV A1 - Hordeum vulgare (Barley)very weakly similar to (97.8) loc_os05g46480 12005.m27634 protein late embryogenesis abundant protein, group 3, putative, expressed no original description	0.0601305	-0.842904
33.2	development.late embryogenesis abundant	mloc_73203.1	moderately similar to ( 220) loc_os12g06220 12012.m04613 protein YLS9, putative, expressed no original description	-1.57364	0.530617
33.99	development.unspecified	mloc_63996.1	moderately similar to ( 214) AT3G14770 | Symbols: | nodulin MtN3 family protein | chr3:4957787-4959202 REVERSEmoderately similar to ( 324) loc_os01g50460 12001.m43404 protein seven-transmembrane-domain protein 1, putative, expressed no original description	-1.18863	0.856676
33.99	development.unspecified	ak250647.1	highly similar to ( 720) AT2G19520 | Symbols: FVE, ACG1, MSI4, NFC4, NFC04, ATMSI4 | FVE; metal ion binding | chr2:8456006-8459235 FORWARDhighly similar to ( 836) loc_os01g51300 12001.m43161 protein WD-40 repeat protein MSI4, putative, expressed no original description	-0.170004	0.374626
33.99	development.unspecified	mloc_11138.1	moderately similar to ( 216) AT1G34180 | Symbols: anac016 | anac016 (Arabidopsis NAC domain containing protein 16); transcription factor | chr1:12448726-12451120 FORWARDweakly similar to ( 142) NAC67_ORYSA NAC domain-containing protein 67 (ONAC067) - Oryza sativa (Rice)highly similar to ( 773) loc_os09g32040 12009.m06294 protein no apical meristem protein, expressed no original description	-0.954866	0.449136
33.99	development.unspecified	mloc_6066.1	moderately similar to ( 210) AT5G17260 | Symbols: anac086 | anac086 (Arabidopsis NAC domain containing protein 86); transcription factor | chr5:5675323-5677912 REVERSEhighly similar to ( 525) NAC74_ORYSA NAC domain-containing protein 74 (ONAC074) - Oryza sativa (Rice)highly similar to ( 525) loc_os01g15640 12001.m08162 protein TIP, putative, expressed no original description	-0.699768	0.651706
33.99	development.unspecified	mloc_56394.2	moderately similar to ( 350) AT3G50670 | Symbols: U1-70K, U1SNRNP | U1-70K (U1 SMALL NUCLEAR RIBONUCLEOPROTEIN-70K); RNA binding / nucleotide binding | chr3:18828232-18829492 REVERSEmoderately similar to ( 456) loc_os10g02630 12010.m03680 protein U1 snRNP 70K protein, putative, expressed no original description	-0.427539	0.32711
33.99	development.unspecified	mloc_22417.1	moderately similar to ( 351) AT3G52190 | Symbols: PHF1 | PHF1 (PHOSPHATE TRANSPORTER TRAFFIC FACILITATOR1); nucleotide binding | chr3:19354117-19356910 REVERSEhighly similar to ( 573) loc_os07g09000 12007.m05356 protein sec12-like protein 1, putative, expressed no original description	-0.49903	0.282077
33.99	development.unspecified	mloc_54151.1	moderately similar to ( 258) AT5G64700 | Symbols: | nodulin MtN21 family protein | chr5:25865190-25866845 REVERSEmoderately similar to ( 376) loc_os05g01570 12005.m04694 protein nodulin-like protein, putative, expressed no original description	-1.54583	0.731064
33.99	development.unspecified	ak252000.1	highly similar to ( 516) AT2G39210 | Symbols: | nodulin family protein | chr2:16366287-16368231 REVERSEhighly similar to ( 715) loc_os03g47810 12003.m09794 protein nitrate and chloride transporter, putative, expressed no original description	-1.70636	0.959497
33.99	development.unspecified	mloc_4832.2	very weakly similar to (87.4) AT2G17850 | Symbols: | FUNCTIONS IN: molecular_function unknown; INVOLVED IN: aging; LOCATED IN: endomembrane system; EXPRESSED IN: 9 plant structures; EXPRESSED DURING: 9 growth stages; CONTAINS InterPro DOMAIN/s: Rhodanese-like (InterPro:IPR001763); BEST Arabidopsis thaliana protein match is: unknown protein (TAIR:AT5G66170.2); Has 1960 Blast hits to 1954 proteins …	1.21107	-4.23732
33.99	development.unspecified	mloc_11524.1	weakly similar to ( 118) AT3G48140 | Symbols: | senescence-associated protein, putative | chr3:17778471-17779299 FORWARDweakly similar to ( 158) loc_os07g17330 12007.m06174 protein B12D protein, expressed no original description	-1.42656	0.967743
33.99	development.unspecified	ak367963	moderately similar to ( 256) AT2G17040 | Symbols: anac036 | anac036 (Arabidopsis NAC domain containing protein 36); transcription factor | chr2:7407123-7408120 FORWARDweakly similar to ( 171) NAC67_ORYSA NAC domain-containing protein 67 (ONAC067) - Oryza sativa (Rice)moderately similar to ( 392) loc_os03g04070 12003.m05939 protein NAC domain-containing protein 68, putative, expressed no original …	-1.86039	0.789182
33.99	development.unspecified	mloc_60673.1	weakly similar to ( 104) loc_os01g03190 12001.m06958 protein ubiquitin-protein ligase/ zinc ion binding protein, putative, expressed no original description	2.29508	-0.539796
33.99	development.unspecified	mloc_5832.1	moderately similar to ( 222) AT5G53950 | Symbols: CUC2, ANAC098 | CUC2 (CUP-SHAPED COTYLEDON 2); transcription factor | chr5:21901966-21903795 REVERSEmoderately similar to ( 276) NAC77_ORYSA NAC domain-containing protein 77 (ONAC077) (ONAC300) - Oryza sativa (Rice)moderately similar to ( 276) loc_os12g03050 12012.m04303 protein NAC domain-containing protein 77, putative, expressed no original des…	-0.412198	0.54084
33.99	development.unspecified	ak357249	highly similar to ( 611) AT3G10530 | Symbols: | transducin family protein / WD-40 repeat family protein | chr3:3286277-3288670 FORWARDhighly similar to ( 811) loc_os01g08770 12001.m07502 protein WD-repeat protein 46, putative, expressed no original description	-0.454973	0.304699
33.99	development.unspecified	ak357763	moderately similar to ( 211) AT1G25580 | Symbols: ANAC008 | ANAC008 (Arabidopsis NAC domain containing protein 8); transcription factor | chr1:8997064-8999600 REVERSEmoderately similar to ( 273) loc_os02g38130 12002.m08901 protein ANAC044, putative, expressed no original description	-1.66125	0.697403
33.99	development.unspecified	mloc_14959.2	moderately similar to ( 283) AT2G23810 | Symbols: TET8 | TET8 (TETRASPANIN8) | chr2:10135859-10137352 REVERSEmoderately similar to ( 362) loc_os09g25760 12009.m05728 protein senescence-associated protein DH, putative, expressed no original description	-1.36138	0.637534
33.99	development.unspecified	mloc_77069.1	weakly similar to ( 115) loc_os02g43030 12002.m09338 protein conserved mebrane associated protein, DUF125, putative, expressed no original description	0.337331	-0.608357
33.99	development.unspecified	ak370494	moderately similar to ( 256) AT2G33430 | Symbols: DAL1, DAL | DAL1 (DIFFERENTIATION AND GREENING-LIKE 1) | chr2:14162732-14164729 FORWARDweakly similar to ( 135) DAG_ANTMA DAG protein, chloroplast precursor - Antirrhinum majus (Garden snapdragon)moderately similar to ( 267) loc_os06g02600 12006.m04993 protein DAG protein, chloroplast precursor, putative, expressed no original description	-1.04331	0.882901
33.99	development.unspecified	mloc_53744.1	moderately similar to ( 259) AT1G56010 | Symbols: NAC1, ANAC022 | NAC1; transcription factor | chr1:20946852-20949144 REVERSEweakly similar to ( 174) NAC77_ORYSA NAC domain-containing protein 77 (ONAC077) (ONAC300) - Oryza sativa (Rice)moderately similar to ( 447) loc_os06g46270 12006.m09153 protein NAC domain-containing protein 21/22, putative, expressed no original description	0.150374	-1.26269
33.99	development.unspecified	ak367523	highly similar to ( 595) AT2G19540 | Symbols: | transducin family protein / WD-40 repeat family protein | chr2:8461804-8464347 FORWARDhighly similar to ( 752) loc_os12g03822 12012.m56461 protein glutamate-rich WD repeat-containing protein 1, putative, expressed no original description	-0.403419	0.375057
33.99	development.unspecified	ak358522	weakly similar to ( 106) AT2G33830 | Symbols: | dormancy/auxin associated family protein | chr2:14309768-14310286 REVERSEweakly similar to ( 105) 12KD_FRAAN Auxin-repressed 12.5 kDa protein - Fragaria ananassa (Strawberry)weakly similar to ( 142) loc_os11g44810 12011.m28867 protein auxin-repressed 12.5 kDa protein, putative, expressed no original description	1.22751	-0.928293
33.99	development.unspecified	ak362427	weakly similar to ( 197) AT1G34180 | Symbols: anac016 | anac016 (Arabidopsis NAC domain containing protein 16); transcription factor | chr1:12448726-12451120 FORWARDweakly similar to ( 122) NAC67_ORYSA NAC domain-containing protein 67 (ONAC067) - Oryza sativa (Rice)highly similar to ( 752) loc_os09g32040 12009.m06294 protein no apical meristem protein, expressed no original description	-0.93132	0.374375
33.99	development.unspecified	ak249381.1	highly similar to ( 580) AT2G34040 | Symbols: | apoptosis inhibitory 5 (API5) family protein | chr2:14378571-14382246 REVERSEhighly similar to ( 875) loc_os02g20930 12002.m07333 protein apoptosis inhibitor 5, putative, expressed no original description	-0.522246	0.210797
33.99	development.unspecified	mloc_75724.1	moderately similar to ( 287) AT2G39900 | Symbols: | LIM domain-containing protein | chr2:16659136-16660267 FORWARDweakly similar to ( 197) SF3_HELAN Pollen-specific protein SF3 - Helianthus annuus (Common sunflower)moderately similar to ( 332) loc_os03g15940 12003.m07031 protein pollen-specific protein SF3, putative, expressed no original description	0.300432	-0.494472
33.99	development.unspecified	ak368567	moderately similar to ( 247) AT5G61430 | Symbols: ANAC100, ATNAC5 | ANAC100 (ARABIDOPSIS NAC DOMAIN CONTAINING PROTEIN 100); transcription factor | chr5:24701328-24702553 REVERSEmoderately similar to ( 205) NAC77_ORYSA NAC domain-containing protein 77 (ONAC077) (ONAC300) - Oryza sativa (Rice)moderately similar to ( 266) loc_os07g48550 12007.m09066 protein NAC domain-containing protein 21/22, puta…	-1.61631	0.240798
33.99	development.unspecified	mloc_58976.1	highly similar to ( 803) AT2G40360 | Symbols: | transducin family protein / WD-40 repeat family protein | chr2:16853123-16856635 REVERSEnearly identical (1084) loc_os07g25440 12007.m079668 protein ribosome biogenesis protein BOP1, putative, expressed no original description	-0.647996	0.413731
33.99	development.unspecified	mloc_15184.1	moderately similar to ( 221) AT2G17040 | Symbols: anac036 | anac036 (Arabidopsis NAC domain containing protein 36); transcription factor | chr2:7407123-7408120 FORWARDweakly similar to ( 149) NAC67_ORYSA NAC domain-containing protein 67 (ONAC067) - Oryza sativa (Rice)moderately similar to ( 320) loc_os06g51070 12006.m09630 protein NAC domain-containing protein 68, putative, expressed no original …	-2.49688	1.22334
33.99	development.unspecified	ak365484	highly similar to ( 591) AT2G34040 | Symbols: | apoptosis inhibitory 5 (API5) family protein | chr2:14378571-14382246 REVERSEhighly similar to ( 890) loc_os02g20930 12002.m07333 protein apoptosis inhibitor 5, putative, expressed no original description	-0.606963	0.174041
33.99	development.unspecified	mloc_21885.3	weakly similar to ( 115) loc_os02g37970 12002.m08885 protein expressed protein no original description	0.992298	-0.747242
33.99	development.unspecified	mloc_51816.2	moderately similar to ( 379) AT1G63260 | Symbols: TET10 | TET10 (TETRASPANIN10) | chr1:23466994-23468945 REVERSEmoderately similar to ( 492) loc_os10g35980 12010.m06413 protein senescence-associated protein DH, putative, expressed no original description	-0.581417	0.423866
33.99	development.unspecified	ak362649	highly similar to ( 516) AT1G22920 | Symbols: CSN5A, JAB1, AJH1 | CSN5A (COP9 SIGNALOSOME 5A) | chr1:8109998-8111895 REVERSEhighly similar to ( 604) loc_os04g56070 12004.m101676 protein COP9 signalosome complex subunit 5b, putative, expressed no original description	-0.116019	0.0851561
34.1	transport.p- and v-ATPases	mloc_51073.3	nearly identical (1590) AT1G68710 | Symbols: | haloacid dehalogenase-like hydrolase family protein | chr1:25793498-25797975 REVERSEnearly identical (1997) loc_os06g29380 12006.m07482 protein phospholipid-transporting ATPase 12, putative, expressed no original description	-0.837675	0.482405
34.2	transport.sugars	mloc_57236.1	highly similar to ( 662) AT1G11260 | Symbols: STP1, ATSTP1 | STP1 (SUGAR TRANSPORTER 1); carbohydrate transmembrane transporter/ sugar:hydrogen symporter | chr1:3777460-3780133 FORWARDhighly similar to ( 661) STC_RICCO Sugar carrier protein C - Ricinus communis (Castor bean)highly similar to ( 908) loc_os07g01560 12007.m28944 protein sugar transport protein 1, putative, expressed no original desc…	-1.7028	0.700647
34.2	transport.sugars	ak361677	highly similar to ( 671) AT5G26340 | Symbols: MSS1, STP13 | MSS1; carbohydrate transmembrane transporter/ hexose:hydrogen symporter/ high-affinity hydrogen:glucose symporter/ sugar:hydrogen symporter | chr5:9243851-9246994 REVERSEmoderately similar to ( 489) STC_RICCO Sugar carrier protein C - Ricinus communis (Castor bean)highly similar to ( 759) loc_os03g11900 12003.m06642 protein sugar transpo…	-1.7666	0.861474
34.2	transport.sugars	ak369803	moderately similar to ( 477) AT5G26340 | Symbols: MSS1, STP13 | MSS1; carbohydrate transmembrane transporter/ hexose:hydrogen symporter/ high-affinity hydrogen:glucose symporter/ sugar:hydrogen symporter | chr5:9243851-9246994 REVERSEmoderately similar to ( 340) STA_RICCO Sugar carrier protein A - Ricinus communis (Castor bean)highly similar to ( 538) loc_os03g11900 12003.m06642 protein sugar tra…	-2.40855	1.13151
34.2	transport.sugars	ak354614	moderately similar to ( 476) AT5G61520 | Symbols: | hexose transporter, putative | chr5:24739358-24740833 REVERSEhighly similar to ( 568) HEX6_RICCO Hexose carrier protein HEX6 - Ricinus communis (Castor bean)highly similar to ( 679) loc_os06g04900 12006.m05219 protein hexose carrier protein HEX6, putative, expressed no original description	-1.78194	0.782912
34.2	transport.sugars	ak361403	very weakly similar to (82.0) loc_os02g17500 12002.m100170 protein metabolite transport protein csbC, putative, expressed no original description	-1.77666	0.705532
34.2	transport.sugars	mloc_51792.3	highly similar to ( 507) AT3G13050 | Symbols: | transporter-related | chr3:4176866-4178868 FORWARDhighly similar to ( 534) loc_os09g38690 12009.m22260 protein major Facilitator Superfamily protein, expressed no original description	-1.10759	0.523107
34.2	transport.sugars	mloc_66307.1	moderately similar to ( 454) AT1G34580 | Symbols: | monosaccharide transporter, putative | chr1:12660631-12663553 FORWARDmoderately similar to ( 442) STC_RICCO Sugar carrier protein C - Ricinus communis (Castor bean)highly similar to ( 783) loc_os02g36414 12002.m08728 protein sugar transport protein 5, putative, expressed no original description	-4.37525	1.18665
34.2	transport.sugars	ak355981	highly similar to ( 509) AT3G13050 | Symbols: | transporter-related | chr3:4176866-4178868 FORWARDhighly similar to ( 537) loc_os09g38690 12009.m22260 protein major Facilitator Superfamily protein, expressed no original description	-1.04582	0.468499
34.2	transport.sugars	ak359096	highly similar to ( 508) AT1G11260 | Symbols: STP1, ATSTP1 | STP1 (SUGAR TRANSPORTER 1); carbohydrate transmembrane transporter/ sugar:hydrogen symporter | chr1:3777460-3780133 FORWARDhighly similar to ( 600) HEX6_RICCO Hexose carrier protein HEX6 - Ricinus communis (Castor bean)highly similar to ( 725) loc_os11g38160 12011.m07663 protein hexose carrier protein HEX6, putative, expressed no origin…	-1.57977	0.0887618
34.3	transport.amino acids	mloc_20732.1	highly similar to ( 535) AT5G38820 | Symbols: | amino acid transporter family protein | chr5:15543481-15545182 FORWARDhighly similar to ( 785) loc_os06g42720 12006.m08803 protein amino acid transporter-like protein, putative, expressed no original description	0.169988	-0.549672
34.3	transport.amino acids	mloc_16705.3	highly similar to ( 657) AT5G40780 | Symbols: LHT1 | LHT1; amino acid transmembrane transporter | chr5:16323823-16327082 FORWARDhighly similar to ( 757) loc_os08g03350 12008.m04478 protein LHT1, putative, expressed no original description	-1.15784	0.471972
34.3	transport.amino acids	ak252705.1	highly similar to ( 686) AT1G77380 | Symbols: AAP3, ATAAP3 | AAP3; amino acid transmembrane transporter | chr1:29075201-29077252 REVERSEhighly similar to ( 810) loc_os01g66010 12001.m12709 protein amino acid carrier, putative, expressed no original description	-2.47214	1.36615
34.3	transport.amino acids	mloc_73950.1	highly similar to ( 549) AT2G01170 | Symbols: BAT1 | BAT1 (BIDIRECTIONAL AMINO ACID TRANSPORTER 1); amino acid transmembrane transporter | chr2:102364-104462 REVERSEhighly similar to ( 676) loc_os01g42234 12001.m43423 protein amino-acid permease C584.13, putative, expressed no original description	-0.681373	0.434618
34.3	transport.amino acids	mloc_51108.1	highly similar to ( 618) AT1G05940 | Symbols: CAT9 | CAT9 (CATIONIC AMINO ACID TRANSPORTER 9); cationic amino acid transmembrane transporter | chr1:1801365-1803942 REVERSEhighly similar to ( 827) loc_os02g43860 12002.m33803 protein yfnA, putative, expressed no original description	-0.723767	0.350726
34.3	transport.amino acids	ak369769	moderately similar to ( 460) AT1G58360 | Symbols: AAP1, NAT2 | AAP1 (AMINO ACID PERMEASE 1); amino acid transmembrane transporter/ neutral amino acid transmembrane transporter | chr1:21676623-21680313 FORWARDhighly similar to ( 708) loc_os01g65670 12001.m12676 protein amino acid transporter, putative, expressed no original description	-5.35744	1.82421
34.3	transport.amino acids	mloc_20163.2	highly similar to ( 579) AT2G41190 | Symbols: | amino acid transporter family protein | chr2:17167561-17170145 REVERSEhighly similar to ( 746) loc_os02g54730 12002.m10501 protein amino acid permease, putative, expressed no original description	0.625182	-1.01875
34.3	transport.amino acids	ak368895	very weakly similar to (92.8) loc_os03g60260 12003.m10919 protein ANT1, putative, expressed no original description	-0.473144	0.345313
34.3	transport.amino acids	mloc_40001.1	moderately similar to ( 486) AT3G30390 | Symbols: | amino acid transporter family protein | chr3:11977112-11978827 REVERSEhighly similar to ( 719) loc_os02g09810 12002.m100130 protein amino acid transporter-like protein, putative, expressed no original description	1.25743	-0.958872
34.5	transport.ammonium	ak248644.1	highly similar to ( 605) AT4G13510 | Symbols: AMT1;1, ATAMT1, ATAMT1;1 | AMT1;1 (AMMONIUM TRANSPORTER 1;1); ammonium transmembrane transporter | chr4:7858220-7859725 FORWARDhighly similar to ( 755) loc_os02g40730 12002.m09159 protein ammonium transporter 1, member 2, putative, expressed no original description	1.50032	-1.23613
34.5	transport.ammonium	ak249489.1	highly similar to ( 715) AT1G72660 | Symbols: | developmentally regulated GTP-binding protein, putative | chr1:27354161-27356543 FORWARDhighly similar to ( 742) loc_os05g28940 12005.m28051 protein developmentally-regulated GTP-binding protein 2, putative, expressed no original description	-0.248031	0.320233
34.5	transport.ammonium	ak252569.1	highly similar to ( 658) AT2G38290 | Symbols: ATAMT2, AMT2;1 | ATAMT2 (AMMONIUM TRANSPORTER 2); ammonium transmembrane transporter/ high affinity secondary active ammonium transmembrane transporter | chr2:16039672-16042291 REVERSEhighly similar to ( 855) loc_os03g62200 12003.m11098 protein ammonium transporter 2, putative, expressed no original description	-3.85747	1.06776
34.7	transport.phosphate	ak358394	highly similar to ( 684) AT3G54700 | Symbols: | carbohydrate transmembrane transporter/ phosphate transmembrane transporter/ sugar:hydrogen symporter | chr3:20248463-20250070 REVERSEhighly similar to ( 715) loc_os04g10750 12004.m101431 protein inorganic phosphate transporter 1-5, putative, expressed no original description	-1.35937	0.657689
34.7	transport.phosphate	ak358207	highly similar to ( 546) AT2G38060 | Symbols: PHT4;2 | PHT4;2 (PHOSPHATE TRANSPORTER 4;2); carbohydrate transmembrane transporter/ inorganic phosphate transmembrane transporter/ organic anion transmembrane transporter/ sugar:hydrogen symporter | chr2:15922727-15925623 REVERSEhighly similar to ( 763) loc_os05g37820 12005.m07961 protein sialin, putative, expressed no original description	0.714109	0.00605582
34.8	transport.metabolite transporters at the envelope membrane	ak358695	highly similar to ( 557) AT1G77610 | Symbols: | glucose-6-phosphate/phosphate translocator-related | chr1:29165489-29167486 FORWARDweakly similar to ( 106) TPT_FLAPR Triose phosphate/phosphate translocator, chloroplast precursor (cTPT) - Flaveria pringleihighly similar to ( 625) loc_os04g59550 12004.m101707 protein organic anion transporter, putative, expressed no original description	-0.770099	0.458589
34.9	transport.metabolite transporters at the mitochondrial membrane	mloc_65478.1	moderately similar to ( 322) AT5G15640 | Symbols: | mitochondrial substrate carrier family protein | chr5:5087590-5089677 FORWARDhighly similar to ( 550) loc_os01g22600 12001.m08739 protein expressed protein no original description	-0.839198	0.0847733
34.9	transport.metabolite transporters at the mitochondrial membrane	mloc_55695.1	highly similar to ( 571) AT4G01100 | Symbols: ADNT1 | ADNT1 (ADENINE NUCLEOTIDE TRANSPORTER 1); ADP transmembrane transporter/ AMP transmembrane transporter/ ATP transmembrane transporter/ binding | chr4:477411-479590 FORWARDweakly similar to ( 171) BT1_MAIZE Protein brittle-1, chloroplast precursor - Zea mays (Maize)highly similar to ( 658) loc_os05g50840 12005.m083826 protein Grave disease carr…	0.716812	-0.228112
34.9	transport.metabolite transporters at the mitochondrial membrane	ak357275	moderately similar to ( 369) AT4G39460 | Symbols: SAMC1, SAMT1 | SAMC1 (S-ADENOSYLMETHIONINE CARRIER 1); S-adenosylmethionine transmembrane transporter/ binding | chr4:18356093-18358596 REVERSEmoderately similar to ( 437) loc_os05g29860 12005.m27795 protein mitochondrial carrier C12B10.09, putative, expressed no original description	-1.2668	0.780803
34.9	transport.metabolite transporters at the mitochondrial membrane	mloc_53924.1	moderately similar to ( 464) AT5G14040 | Symbols: | mitochondrial phosphate transporter | chr5:4531059-4532965 REVERSEmoderately similar to ( 489) loc_os04g37600 12004.m08749 protein phosphate carrier protein, mitochondrial precursor, putative, expressed no original description	-1.2347	0.587791
34.11	transport.NDP-sugars at the ER	mloc_72730.1	highly similar to ( 532) AT4G23010 | Symbols: ATUTR2, UTR2 | UDP-galactose transporter-related | chr4:12060318-12062486 REVERSEhighly similar to ( 593) loc_os03g02670 12003.m34768 protein solute carrier family 35 member B3, putative, expressed no original description	-1.77408	1.38815
34.12	transport.metal	mloc_16333.1	moderately similar to ( 233) AT2G30080 | Symbols: ZIP6, ATZIP6 | ZIP6; cation transmembrane transporter/ metal ion transmembrane transporter | chr2:12838730-12840112 REVERSEmoderately similar to ( 488) loc_os05g07210 12005.m05246 protein ZIP zinc/iron transport family protein, expressed no original description	-0.595715	0.479602
34.12	transport.metal	ak249958.1	moderately similar to ( 342) AT1G68100 | Symbols: IAR1 | IAR1 (IAA-ALANINE RESISTANT 1); metal ion transmembrane transporter | chr1:25521325-25524032 FORWARDmoderately similar to ( 471) loc_os08g36420 12008.m080180 protein zinc transporter SLC39A7, putative, expressed no original description	-0.440881	0.394508
34.12	transport.metal	mloc_60720.1	moderately similar to ( 269) AT1G05300 | Symbols: ZIP5 | ZIP5; cation transmembrane transporter/ metal ion transmembrane transporter | chr1:1546161-1547709 REVERSEmoderately similar to ( 434) loc_os07g12890 12007.m28960 protein ZIP zinc/iron transport family protein, expressed no original description	-1.20043	0.503409
34.12	transport.metal	mloc_71993.1	weakly similar to ( 143) AT1G55910 | Symbols: ZIP11 | ZIP11 (ZINC TRANSPORTER 11 PRECURSOR); cation transmembrane transporter/ metal ion transmembrane transporter | chr1:20906161-20907225 FORWARDweakly similar to ( 167) loc_os03g29850 12003.m08248 protein zinc transporter 2 precursor, putative, expressed no original description	-1.56302	0.694117
34.12	transport.metal	ak364337	moderately similar to ( 413) AT1G51610 | Symbols: | cation efflux family protein / metal tolerance protein, putative (MTPc4) | chr1:19136625-19139621 FORWARDmoderately similar to ( 343) loc_os04g23180 12004.m07464 protein solute carrier family 30, putative, expressed no original description	-0.333391	0.376402
34.13	transport.peptides and oligopeptides	mloc_61170.4	highly similar to ( 820) AT5G53550 | Symbols: YSL3, ATYSL3 | YSL3 (YELLOW STRIPE LIKE 3); oligopeptide transporter | chr5:21756081-21758776 FORWARDhighly similar to ( 920) loc_os04g45860 12004.m101436 protein transposon protein, putative, unclassified, expressed no original description	-0.451144	0.768374
34.13	transport.peptides and oligopeptides	mloc_66939.1	highly similar to ( 625) AT4G21680 | Symbols: | proton-dependent oligopeptide transport (POT) family protein | chr4:11517540-11519576 REVERSEhighly similar to ( 895) loc_os02g46460 12002.m09683 protein peptide transporter PTR2, putative, expressed no original description	2.62804	-2.23879
34.13	transport.peptides and oligopeptides	ak370560	highly similar to ( 811) AT3G27020 | Symbols: YSL6 | YSL6 (YELLOW STRIPE LIKE 6); oligopeptide transporter | chr3:9961623-9964461 REVERSEhighly similar to ( 830) loc_os04g32050 12004.m35127 protein transposon protein, putative, unclassified, expressed no original description	-0.396881	0.391121
34.13	transport.peptides and oligopeptides	ak359923	highly similar to ( 670) AT5G46050 | Symbols: ATPTR3, PTR3 | PTR3 (PEPTIDE TRANSPORTER 3); dipeptide transporter/ transporter/ tripeptide transporter | chr5:18675062-18679071 REVERSEhighly similar to ( 924) loc_os03g04570 12003.m05985 protein peptide transporter PTR2, putative, expressed no original description	-1.76173	0.984129
34.13	transport.peptides and oligopeptides	mloc_44794.2	moderately similar to ( 453) AT1G22540 | Symbols: | proton-dependent oligopeptide transport (POT) family protein | chr1:7964202-7966222 FORWARDhighly similar to ( 554) loc_os01g65210 12001.m12634 protein peptide transporter PTR2-B, putative, expressed no original description	-0.205231	0.437908
34.14	transport.unspecified cations	mloc_10854.2	highly similar to ( 532) AT2G26900 | Symbols: | bile acid:sodium symporter family protein | chr2:11475156-11477870 REVERSEhighly similar to ( 613) loc_os01g45750 12001.m43113 protein bile acid sodium symporter/ transporter, putative, expressed no original description	-0.692223	0.488045
34.14	transport.unspecified cations	mloc_21938.1	highly similar to ( 900) AT5G45380 | Symbols: ATDUR3, DUR3 | sodium:solute symporter family protein | chr5:18391337-18395696 FORWARDnearly identical (1088) loc_os10g42960 12010.m07047 protein urea active transporter, putative, expressed no original description	-1.74309	0.77176
34.14	transport.unspecified cations	ak369556	very weakly similar to (82.0) AT3G20660 | Symbols: AtOCT4 | AtOCT4 (Arabidopsis thaliana ORGANIC CATION/CARNITINE TRANSPORTER4); carbohydrate transmembrane transporter/ sugar:hydrogen symporter | chr3:7225271-7228510 REVERSE no original description	-0.838347	0.0592527
34.14	transport.unspecified cations	mloc_58742.2	moderately similar to ( 304) AT4G10310 | Symbols: HKT1, ATHKT1 | HKT1 (HIGH-AFFINITY K+ TRANSPORTER 1); sodium ion transmembrane transporter | chr4:6392008-6395667 FORWARDhighly similar to ( 546) HKT7_ORYSA Probable cation transporter HKT7 (OsHKT7) - Oryza sativa (Rice)highly similar to ( 546) loc_os04g51830 12004.m10078 protein cation transporter HKT7, putative, expressed no original description	-2.4385	1.01899
34.16	transport.ABC transporters and multidrug resistance systems	mloc_57925.2	nearly identical (1363) AT2G47000 | Symbols: MDR4, PGP4, ABCB4, ATPGP4 | ABCB4 (ATP BINDING CASSETTE SUBFAMILY B4); ATPase, coupled to transmembrane movement of substances / xenobiotic-transporting ATPase | chr2:19310008-19314750 REVERSEhighly similar to ( 899) MDR_ORYSA Putative multidrug resistance protein (P-glycoprotein) - Oryza sativa (Rice)nearly identical (1736) loc_os01g50080 12001.m11192…	-1.36913	0.871725
34.16	transport.ABC transporters and multidrug resistance systems	mloc_44093.2	nearly identical (2015) AT3G55320 | Symbols: PGP20 | PGP20 (P-GLYCOPROTEIN 20); ATPase, coupled to transmembrane movement of substances | chr3:20507391-20513393 REVERSEmoderately similar to ( 438) MDR_ORYSA Putative multidrug resistance protein (P-glycoprotein) - Oryza sativa (Rice)nearly identical (2387) loc_os01g74470 12001.m13472 protein multidrug resistance protein 14, putative, expressed no …	-0.193565	0.506442
34.16	transport.ABC transporters and multidrug resistance systems	mloc_19986.1	moderately similar to ( 342) AT3G59140 | Symbols: ATMRP14 | ATMRP14; ATPase, coupled to transmembrane movement of substances | chr3:21863519-21868701 REVERSEmoderately similar to ( 440) loc_os06g06440 12006.m05369 protein multidrug resistance-associated protein 14, putative, expressed no original description	0.0532138	-0.253891
34.16	transport.ABC transporters and multidrug resistance systems	mloc_75332.6	highly similar to ( 777) AT3G47780 | Symbols: ATATH6, ATH6 | ATATH6; ATPase, coupled to transmembrane movement of substances / transporter | chr3:17624500-17628972 FORWARDvery weakly similar to (95.1) CYSA_CHLVU Probable sulfate/thiosulfate import ATP-binding protein cysA (EC 3.6.3.25) (Sulfate-transporting ATPase) - Chlorella vulgaris (Green alga)nearly identical (1172) loc_os02g11960 12002.m064…	-0.807831	0.712202
34.16	transport.ABC transporters and multidrug resistance systems	mloc_10398.1	highly similar to ( 865) AT5G39040 | Symbols: ATTAP2, TAP2 | ATTAP2; ATPase, coupled to transmembrane movement of substances / transporter | chr5:15625660-15629621 FORWARDmoderately similar to ( 319) MDR_ORYSA Putative multidrug resistance protein (P-glycoprotein) - Oryza sativa (Rice)nearly identical (1085) loc_os03g54790 12003.m10395 protein ATP-binding cassette sub-family B member 10, mitochon…	-0.384979	0.35265
34.16	transport.ABC transporters and multidrug resistance systems	ak357263	nearly identical (1043) AT1G64550 | Symbols: ATGCN3 | ATGCN3; transporter | chr1:23968850-23973369 FORWARDnearly identical (1248) loc_os02g58020 12002.m33960 protein protein GCN20, putative, expressed no original description	-0.0157071	0.11609
34.16	transport.ABC transporters and multidrug resistance systems	mloc_9877.1	weakly similar to ( 155) AT1G15520 | Symbols: PDR12, ATPDR12 | PDR12 (PLEIOTROPIC DRUG RESISTANCE 12); ATPase, coupled to transmembrane movement of substances | chr1:5331993-5338175 REVERSEweakly similar to ( 173) PDR4_ORYSA Pleiotropic drug resistance protein 4 - Oryza sativa (Rice)weakly similar to ( 179) loc_os09g16330 12009.m60222 protein PDR5-like ABC transporter, putative, expressed no orig…	-0.881562	0.157898
34.16	transport.ABC transporters and multidrug resistance systems	ak366518	moderately similar to ( 353) AT3G43790 | Symbols: ZIFL2 | ZIFL2 (ZINC INDUCED FACILITATOR-like 2); carbohydrate transmembrane transporter/ sugar:hydrogen symporter | chr3:15655443-15658848 FORWARDmoderately similar to ( 466) loc_os01g16260 12001.m42964 protein carbohydrate transporter/ sugar porter/ transporter, putative, expressed no original description	0.701292	-1.27219
34.16	transport.ABC transporters and multidrug resistance systems	mloc_73133.1	weakly similar to ( 115) AT1G15520 | Symbols: PDR12, ATPDR12 | PDR12 (PLEIOTROPIC DRUG RESISTANCE 12); ATPase, coupled to transmembrane movement of substances | chr1:5331993-5338175 REVERSEweakly similar to ( 166) PDR4_ORYSA Pleiotropic drug resistance protein 4 - Oryza sativa (Rice)weakly similar to ( 166) loc_os01g42410 12001.m10506 protein PDR5-like ABC transporter, putative, expressed no orig…	-3.22906	1.57254
34.16	transport.ABC transporters and multidrug resistance systems	mloc_58493.2	nearly identical (1019) AT3G47780 | Symbols: ATATH6, ATH6 | ATATH6; ATPase, coupled to transmembrane movement of substances / transporter | chr3:17624500-17628972 FORWARDvery weakly similar to (97.4) CYSA_MESVI Probable sulfate/thiosulfate import ATP-binding protein cysA (EC 3.6.3.25) (Sulfate-transporting ATPase) - Mesostigma viridenearly identical (1414) loc_os08g30770 12008.m07077 protein ATAT…	-0.7493	0.439188
34.18	transport.unspecified anions	ak356986	highly similar to ( 952) AT3G27170 | Symbols: CLC-B, ATCLC-B | CLC-B (CHLORIDE CHANNEL B); anion channel/ voltage-gated chloride channel | chr3:10024147-10026921 FORWARDhighly similar to ( 986) loc_os12g25200 12012.m06347 protein chloride channel protein CLC-a, putative, expressed no original description	2.35323	-1.03037
34.18	transport.unspecified anions	ak366865	weakly similar to ( 177) AT5G62290 | Symbols: | nucleotide-sensitive chloride conductance regulator (ICln) family protein | chr5:25019568-25020972 FORWARDmoderately similar to ( 287) loc_os03g14520 12003.m06892 protein nucleotide-sensitive chloride conductance regulator family protein, expressed no original description	-0.339934	0.424613
34.19.1	transport.Major Intrinsic Proteins.PIP	mloc_10855.1	highly similar to ( 505) AT4G23400 | Symbols: PIP1D, PIP1;5 | PIP1;5 (PLASMA MEMBRANE INTRINSIC PROTEIN 1;5); water channel | chr4:12220792-12222155 FORWARDhighly similar to ( 549) PIP11_ORYSA Aquaporin PIP1.1 (Plasma membrane intrinsic protein 1a) (PIP1a) (OsPIP1.1) (Water channel protein RWC1) (RWC-1) - Oryza sativa (Rice)highly similar to ( 549) loc_os02g44630 12002.m33812 protein aquaporin PI…	-0.21996	0.595246
34.21	transport.calcium	ak373169	highly similar to ( 532) AT3G13320 | Symbols: CAX2, atcax2 | CAX2 (CATION EXCHANGER 2); calcium:cation antiporter/ calcium:hydrogen antiporter | chr3:4315418-4317997 FORWARDhighly similar to ( 695) CAX3_ORYSA Vacuolar cation/proton exchanger 3 (Ca(2+)/H(+) exchanger 3) (OsCAX3) - Oryza sativa (Rice)highly similar to ( 695) loc_os04g55940 12004.m35216 protein vacuolar cation/proton exchanger 3, pu…	-0.596123	0.311998
[truncated: 461 more rows]

## Sheet: Table S2
Supplementary table 2 Transcripts associated with photosynthesis or major carbohydrate metabolism signficantly altered in abundance in response to N supply
[truncated: 20 more rows]

[truncated: 8 more sheets: Table S3, Table S4, Table S5, Table S6, Table S7, Table S8, Table S9, Table S10]
